# Supplementary material for: Au(iii)-aryl intermediates in oxidant-free C–N and C–O cross-coupling catalysis
Source: Chem Sci. 2016 Sep 23;8(2):946–52. doi: 10.1039/c6sc03699f (PMC5452266; doi:10.1039/c6sc03699f)
Supplement: Supplementary file 2 [file SC-008-C6SC03699F-s002.cif]

# Electronic Supplementary Material (ESI) for Chemical Science.
# This journal is © The Royal Society of Chemistry 2016

####################################################################### 
# 
# This file contains crystal structure data downloaded from the 
# Cambridge Structural Database (CSD) hosted by the Cambridge 
# Crystallographic Data Centre (CCDC).
# 
# Full information about CCDC data access policies and citation 
# guidelines are available at http://www.ccdc.cam.ac.uk/access/V1 
# 
# Audit and citation data items may have been added by the CCDC. 
# Please retain this information to preserve the provenance of 
# this file and to allow appropriate attribution of the data. 
# 
#######################################################################

data_jspl3p147
_database_code_depnum_ccdc_archive 'CCDC 1489676'
_audit_update_record             
;
2016-07-02 deposited with the CCDC.
2016-09-23 downloaded from the CCDC.
;

_audit_creation_method           SHELXL-2013
_chemical_name_systematic        
;
 ?
;
_chemical_name_common            ?
_chemical_melting_point          ?
_chemical_formula_moiety         ?
_chemical_formula_sum            'C17 H13 N3 O2'
_chemical_formula_weight         291.30

loop_
_atom_type_symbol
_atom_type_description
_atom_type_scat_dispersion_real
_atom_type_scat_dispersion_imag
_atom_type_scat_source
C C 0.0033 0.0016 'International Tables Vol C Tables 4.2.6.8 and 6.1.1.4'
H H 0.0000 0.0000 'International Tables Vol C Tables 4.2.6.8 and 6.1.1.4'
N N 0.0061 0.0033 'International Tables Vol C Tables 4.2.6.8 and 6.1.1.4'
O O 0.0106 0.0060 'International Tables Vol C Tables 4.2.6.8 and 6.1.1.4'

_space_group_crystal_system      orthorhombic
_space_group_IT_number           29
_space_group_name_H-M_alt        'P c a 21'
_space_group_name_Hall           'P 2c -2ac'

_shelx_space_group_comment       
;
The symmetry employed for this shelxl refinement is uniquely defined
by the following loop, which should always be used as a source of
symmetry information in preference to the above space-group names.
They are only intended as comments.
;

loop_
_space_group_symop_operation_xyz
'x, y, z'
'-x, -y, z+1/2'
'x+1/2, -y, z'
'-x+1/2, y, z+1/2'

_cell_length_a                   13.283(2)
_cell_length_b                   13.585(2)
_cell_length_c                   7.6811(13)
_cell_angle_alpha                90
_cell_angle_beta                 90
_cell_angle_gamma                90
_cell_volume                     1386.0(4)
_cell_formula_units_Z            4
_cell_measurement_temperature    100(2)
_cell_measurement_reflns_used    7819
_cell_measurement_theta_min      3.00
_cell_measurement_theta_max      28.22

_exptl_crystal_description       prism
_exptl_crystal_colour            yellow
_exptl_crystal_density_meas      ?
_exptl_crystal_density_method    ?
_exptl_crystal_density_diffrn    1.396
_exptl_crystal_F_000             608
_exptl_transmission_factor_min   ?
_exptl_transmission_factor_max   ?
_exptl_crystal_size_min          0.15
_exptl_crystal_size_mid          0.18
_exptl_crystal_size_max          0.28
_exptl_absorpt_coefficient_mu    0.094
_shelx_estimated_absorpt_T_min   ?
_shelx_estimated_absorpt_T_max   ?
_exptl_absorpt_correction_type   empirical
_exptl_absorpt_correction_T_min  0.834036
_exptl_absorpt_correction_T_max  1.0
_exptl_absorpt_process_details   'SADABS v2.10 BRUKER 2001'

_exptl_special_details           
;
 ?
;

_diffrn_ambient_temperature      100(2)
_diffrn_radiation_wavelength     0.71073
_diffrn_radiation_type           MoK\a
_diffrn_radiation_source         'sealed tube'
_diffrn_radiation_monochromator  graphite
_diffrn_measurement_device_type  'CCD area detector'
_diffrn_measurement_method       'phi and omega scans'
_diffrn_detector_area_resol_mean ?
_diffrn_reflns_number            20282
_diffrn_reflns_av_unetI/netI     0.0230
_diffrn_reflns_av_R_equivalents  0.0312
_diffrn_reflns_limit_h_min       -17
_diffrn_reflns_limit_h_max       17
_diffrn_reflns_limit_k_min       -17
_diffrn_reflns_limit_k_max       17
_diffrn_reflns_limit_l_min       -10
_diffrn_reflns_limit_l_max       10
_diffrn_reflns_theta_min         2.144
_diffrn_reflns_theta_max         28.317
_diffrn_reflns_theta_full        25.242
_diffrn_measured_fraction_theta_max 0.995
_diffrn_measured_fraction_theta_full 0.999
_diffrn_reflns_Laue_measured_fraction_max 0.995
_diffrn_reflns_Laue_measured_fraction_full 0.999
_diffrn_reflns_point_group_measured_fraction_max 0.993
_diffrn_reflns_point_group_measured_fraction_full 0.999
_reflns_number_total             3428
_reflns_number_gt                3239
_reflns_threshold_expression     'I > 2\s(I)'
_reflns_Friedel_coverage         0.855
_reflns_Friedel_fraction_max     0.991
_reflns_Friedel_fraction_full    1.000

_reflns_special_details          
;
 Reflections were merged by SHELXL according to the crystal
 class for the calculation of statistics and refinement.
 
 _reflns_Friedel_fraction is defined as the number of unique
 Friedel pairs measured divided by the number that would be
 possible theoretically, ignoring centric projections and
 systematic absences.
;

_computing_data_collection       'Bruker SMART'
_computing_cell_refinement       'Bruker SMART'
_computing_data_reduction        'Bruker SAINT'
_computing_structure_solution    'Bruker SHELXTL'
_computing_structure_refinement  'SHELXL-2013 (Sheldrick, 2013)'
_computing_molecular_graphics    'Bruker SHELXTL'
_computing_publication_material  'Bruker SHELXTL'

_refine_special_details          
;
 ?
;
_refine_ls_structure_factor_coef Fsqd
_refine_ls_matrix_type           full
_refine_ls_weighting_scheme      calc
_refine_ls_weighting_details     
'w=1/[\s^2^(Fo^2^)+(0.0403P)^2^+0.3454P] where P=(Fo^2^+2Fc^2^)/3'
_atom_sites_solution_primary     ?
_atom_sites_solution_secondary   ?
_atom_sites_solution_hydrogens   difmap
_refine_ls_hydrogen_treatment    refall
_refine_ls_extinction_method     none
_refine_ls_extinction_coef       .
_refine_ls_abs_structure_details 
;
 Flack x determined using 1413 quotients [(I+)-(I-)]/[(I+)+(I-)]
 (Parsons and Flack (2004), Acta Cryst. A60, s61).
;

_chemical_absolute_configuration unk
_refine_ls_number_reflns         3428
_refine_ls_number_parameters     251
_refine_ls_number_restraints     1
_refine_ls_R_factor_all          0.0417
_refine_ls_R_factor_gt           0.0380
_refine_ls_wR_factor_ref         0.0897
_refine_ls_wR_factor_gt          0.0873
_refine_ls_goodness_of_fit_ref   1.091
_refine_ls_restrained_S_all      1.090
_refine_ls_shift/su_max          0.000
_refine_ls_shift/su_mean         0.000

loop_
_atom_site_label
_atom_site_type_symbol
_atom_site_fract_x
_atom_site_fract_y
_atom_site_fract_z
_atom_site_U_iso_or_equiv
_atom_site_adp_type
_atom_site_occupancy
_atom_site_site_symmetry_order
_atom_site_calc_flag
_atom_site_refinement_flags_posn
_atom_site_refinement_flags_adp
_atom_site_refinement_flags_occupancy
_atom_site_disorder_assembly
_atom_site_disorder_group
N1 N -0.04110(14) 0.56041(15) 0.4436(3) 0.0290(4) Uani 1 1 d . . . . .
C1 C 0.05035(15) 0.61812(17) 0.4382(3) 0.0233(4) Uani 1 1 d . . . . .
O1 O -0.04527(13) 0.48859(13) 0.5414(3) 0.0413(5) Uani 1 1 d . . . . .
N2 N 0.31616(14) 0.77864(13) 0.4237(3) 0.0219(4) Uani 1 1 d . . . . .
H2A H 0.3676(19) 0.7449(18) 0.446(3) 0.016(6) Uiso 1 1 d . . . . .
O2 O -0.11234(12) 0.58606(13) 0.3507(3) 0.0344(4) Uani 1 1 d . . . . .
C2 C 0.05276(16) 0.70420(16) 0.3408(3) 0.0246(4) Uani 1 1 d . . . . .
H2B H -0.008(2) 0.723(2) 0.274(4) 0.036(7) Uiso 1 1 d . . . . .
N3 N 0.51931(14) 0.75287(14) 0.4044(3) 0.0268(4) Uani 1 1 d . . . . .
C3 C 0.13881(16) 0.76046(16) 0.3384(3) 0.0228(4) Uani 1 1 d . . . . .
H3B H 0.143(2) 0.822(2) 0.272(4) 0.034(7) Uiso 1 1 d . . . . .
C4 C 0.22553(15) 0.72985(15) 0.4284(3) 0.0197(4) Uani 1 1 d . . . . .
C5 C 0.22124(15) 0.64081(15) 0.5233(3) 0.0213(4) Uani 1 1 d . . . . .
H5A H 0.2817(19) 0.6172(19) 0.577(4) 0.023(6) Uiso 1 1 d . . . . .
C6 C 0.13472(16) 0.58620(16) 0.5304(3) 0.0236(4) Uani 1 1 d . . . . .
H6A H 0.1308(19) 0.5281(19) 0.596(3) 0.020(6) Uiso 1 1 d . . . . .
C7 C 0.33686(16) 0.87275(15) 0.3589(3) 0.0222(4) Uani 1 1 d . . . . .
C8 C 0.26604(19) 0.94839(17) 0.3752(3) 0.0282(5) Uani 1 1 d . . . . .
H8A H 0.2038(19) 0.9362(19) 0.443(4) 0.025(6) Uiso 1 1 d . . . . .
C9 C 0.2853(2) 1.04106(18) 0.3080(3) 0.0352(6) Uani 1 1 d . . . . .
H9A H 0.238(2) 1.0940(19) 0.323(4) 0.031(7) Uiso 1 1 d . . . . .
C10 C 0.3758(2) 1.06033(19) 0.2252(3) 0.0373(6) Uani 1 1 d . . . . .
H10A H 0.390(3) 1.126(3) 0.183(5) 0.062(11) Uiso 1 1 d . . . . .
C11 C 0.4479(2) 0.98746(18) 0.2155(3) 0.0320(6) Uani 1 1 d . . . . .
H11A H 0.512(2) 0.999(3) 0.164(4) 0.028(7) Uiso 1 1 d . . . . .
C12 C 0.43145(17) 0.89264(16) 0.2824(3) 0.0228(4) Uani 1 1 d . . . . .
C13 C 0.51273(17) 0.81811(17) 0.2727(3) 0.0243(5) Uani 1 1 d . . . . .
C14 C 0.59296(18) 0.68592(19) 0.3987(4) 0.0342(5) Uani 1 1 d . . . . .
H14A H 0.595(2) 0.643(2) 0.495(4) 0.029(7) Uiso 1 1 d . . . . .
C15 C 0.66287(18) 0.6808(2) 0.2652(4) 0.0406(7) Uani 1 1 d . . . . .
H15A H 0.710(2) 0.631(2) 0.268(4) 0.035(8) Uiso 1 1 d . . . . .
C16 C 0.6557(2) 0.7483(2) 0.1310(4) 0.0403(7) Uani 1 1 d . . . . .
H16A H 0.699(2) 0.747(2) 0.043(5) 0.038(8) Uiso 1 1 d . . . . .
C17 C 0.58061(18) 0.8171(2) 0.1337(3) 0.0337(6) Uani 1 1 d . . . . .
H17A H 0.576(2) 0.866(2) 0.043(5) 0.042(8) Uiso 1 1 d . . . . .

loop_
_atom_site_aniso_label
_atom_site_aniso_U_11
_atom_site_aniso_U_22
_atom_site_aniso_U_33
_atom_site_aniso_U_23
_atom_site_aniso_U_13
_atom_site_aniso_U_12
N1 0.0196(9) 0.0290(10) 0.0385(11) -0.0092(9) -0.0004(8) 0.0011(7)
C1 0.0187(9) 0.0247(10) 0.0264(10) -0.0056(9) 0.0000(8) 0.0008(8)
O1 0.0261(8) 0.0309(10) 0.0668(13) 0.0082(9) -0.0035(9) -0.0057(7)
N2 0.0210(8) 0.0224(8) 0.0223(8) 0.0041(7) -0.0001(7) 0.0020(7)
O2 0.0203(7) 0.0400(9) 0.0427(9) -0.0111(9) -0.0064(7) 0.0032(7)
C2 0.0214(9) 0.0285(11) 0.0240(10) -0.0042(9) -0.0047(9) 0.0077(8)
N3 0.0230(8) 0.0270(9) 0.0303(10) -0.0004(8) 0.0000(8) -0.0020(7)
C3 0.0268(10) 0.0236(10) 0.0180(9) 0.0007(8) -0.0001(9) 0.0049(8)
C4 0.0211(9) 0.0216(9) 0.0164(8) -0.0027(8) 0.0026(8) 0.0025(8)
C5 0.0206(9) 0.0215(10) 0.0219(9) -0.0014(8) -0.0023(9) 0.0034(8)
C6 0.0243(10) 0.0206(10) 0.0258(10) -0.0008(9) -0.0006(9) 0.0005(8)
C7 0.0298(10) 0.0218(9) 0.0149(8) -0.0001(8) -0.0019(8) -0.0006(8)
C8 0.0343(12) 0.0273(11) 0.0230(11) -0.0036(9) -0.0059(10) 0.0022(9)
C9 0.0512(15) 0.0224(11) 0.0322(13) -0.0039(9) -0.0159(11) 0.0046(11)
C10 0.0605(17) 0.0215(11) 0.0300(12) 0.0047(10) -0.0175(12) -0.0079(12)
C11 0.0437(14) 0.0323(13) 0.0200(10) 0.0021(9) -0.0047(10) -0.0169(11)
C12 0.0299(11) 0.0242(10) 0.0142(9) -0.0009(8) -0.0030(8) -0.0063(9)
C13 0.0232(10) 0.0282(11) 0.0215(10) -0.0052(9) -0.0008(8) -0.0096(9)
C14 0.0249(11) 0.0341(13) 0.0435(14) -0.0069(11) -0.0062(10) 0.0003(10)
C15 0.0187(10) 0.0458(16) 0.0574(18) -0.0262(14) -0.0046(12) 0.0009(11)
C16 0.0247(11) 0.0606(19) 0.0357(13) -0.0231(13) 0.0067(11) -0.0110(12)
C17 0.0275(12) 0.0498(16) 0.0239(10) -0.0078(11) 0.0031(10) -0.0151(11)

_geom_special_details            
;
 All esds (except the esd in the dihedral angle between two l.s. planes)
 are estimated using the full covariance matrix.  The cell esds are taken
 into account individually in the estimation of esds in distances, angles
 and torsion angles; correlations between esds in cell parameters are only
 used when they are defined by crystal symmetry.  An approximate (isotropic)
 treatment of cell esds is used for estimating esds involving l.s. planes.
;

loop_
_geom_bond_atom_site_label_1
_geom_bond_atom_site_label_2
_geom_bond_distance
_geom_bond_site_symmetry_2
_geom_bond_publ_flag
N1 O1 1.233(3) . ?
N1 O2 1.235(3) . ?
N1 C1 1.446(3) . ?
C1 C2 1.389(3) . ?
C1 C6 1.395(3) . ?
N2 C4 1.375(3) . ?
N2 C7 1.399(3) . ?
N2 H2A 0.84(3) . ?
C2 C3 1.375(3) . ?
C2 H2B 0.99(3) . ?
N3 C14 1.336(3) . ?
N3 C13 1.347(3) . ?
C3 C4 1.406(3) . ?
C3 H3B 0.98(3) . ?
C4 C5 1.414(3) . ?
C5 C6 1.369(3) . ?
C5 H5A 0.96(3) . ?
C6 H6A 0.94(3) . ?
C7 C8 1.399(3) . ?
C7 C12 1.413(3) . ?
C8 C9 1.384(3) . ?
C8 H8A 0.99(3) . ?
C9 C10 1.384(4) . ?
C9 H9A 0.96(3) . ?
C10 C11 1.380(4) . ?
C10 H10A 0.96(4) . ?
C11 C12 1.404(3) . ?
C11 H11A 0.96(3) . ?
C12 C13 1.482(3) . ?
C13 C17 1.398(3) . ?
C14 C15 1.385(4) . ?
C14 H14A 0.94(3) . ?
C15 C16 1.383(5) . ?
C15 H15A 0.91(3) . ?
C16 C17 1.367(4) . ?
C16 H16A 0.89(3) . ?
C17 H17A 0.96(3) . ?

loop_
_geom_angle_atom_site_label_1
_geom_angle_atom_site_label_2
_geom_angle_atom_site_label_3
_geom_angle
_geom_angle_site_symmetry_1
_geom_angle_site_symmetry_3
_geom_angle_publ_flag
O1 N1 O2 122.7(2) . . ?
O1 N1 C1 118.96(19) . . ?
O2 N1 C1 118.3(2) . . ?
C2 C1 C6 121.1(2) . . ?
C2 C1 N1 119.41(19) . . ?
C6 C1 N1 119.5(2) . . ?
C4 N2 C7 128.46(18) . . ?
C4 N2 H2A 116.3(16) . . ?
C7 N2 H2A 114.3(17) . . ?
C3 C2 C1 119.6(2) . . ?
C3 C2 H2B 121.7(17) . . ?
C1 C2 H2B 118.6(17) . . ?
C14 N3 C13 118.1(2) . . ?
C2 C3 C4 120.7(2) . . ?
C2 C3 H3B 121.8(17) . . ?
C4 C3 H3B 117.6(17) . . ?
N2 C4 C3 124.18(19) . . ?
N2 C4 C5 117.47(18) . . ?
C3 C4 C5 118.27(19) . . ?
C6 C5 C4 121.2(2) . . ?
C6 C5 H5A 120.3(15) . . ?
C4 C5 H5A 118.4(15) . . ?
C5 C6 C1 119.1(2) . . ?
C5 C6 H6A 121.6(16) . . ?
C1 C6 H6A 119.3(16) . . ?
C8 C7 N2 120.5(2) . . ?
C8 C7 C12 119.6(2) . . ?
N2 C7 C12 119.83(19) . . ?
C9 C8 C7 120.7(2) . . ?
C9 C8 H8A 120.2(15) . . ?
C7 C8 H8A 119.0(15) . . ?
C10 C9 C8 120.3(2) . . ?
C10 C9 H9A 118.8(16) . . ?
C8 C9 H9A 120.9(17) . . ?
C11 C10 C9 119.5(2) . . ?
C11 C10 H10A 120(2) . . ?
C9 C10 H10A 120(2) . . ?
C10 C11 C12 122.0(2) . . ?
C10 C11 H11A 122(2) . . ?
C12 C11 H11A 116(2) . . ?
C11 C12 C7 117.8(2) . . ?
C11 C12 C13 119.7(2) . . ?
C7 C12 C13 122.53(19) . . ?
N3 C13 C17 121.7(2) . . ?
N3 C13 C12 117.33(19) . . ?
C17 C13 C12 121.0(2) . . ?
N3 C14 C15 123.3(3) . . ?
N3 C14 H14A 114.8(17) . . ?
C15 C14 H14A 121.9(17) . . ?
C16 C15 C14 118.2(3) . . ?
C16 C15 H15A 123(2) . . ?
C14 C15 H15A 118(2) . . ?
C17 C16 C15 119.5(3) . . ?
C17 C16 H16A 120.2(19) . . ?
C15 C16 H16A 120.3(19) . . ?
C16 C17 C13 119.3(3) . . ?
C16 C17 H17A 120.3(19) . . ?
C13 C17 H17A 120.4(19) . . ?

loop_
_geom_torsion_atom_site_label_1
_geom_torsion_atom_site_label_2
_geom_torsion_atom_site_label_3
_geom_torsion_atom_site_label_4
_geom_torsion
_geom_torsion_site_symmetry_1
_geom_torsion_site_symmetry_2
_geom_torsion_site_symmetry_3
_geom_torsion_site_symmetry_4
_geom_torsion_publ_flag
O1 N1 C1 C2 -174.2(2) . . . . ?
O2 N1 C1 C2 5.1(3) . . . . ?
O1 N1 C1 C6 6.1(3) . . . . ?
O2 N1 C1 C6 -174.6(2) . . . . ?
C6 C1 C2 C3 -1.7(3) . . . . ?
N1 C1 C2 C3 178.6(2) . . . . ?
C1 C2 C3 C4 2.4(3) . . . . ?
C7 N2 C4 C3 12.1(3) . . . . ?
C7 N2 C4 C5 -171.1(2) . . . . ?
C2 C3 C4 N2 175.8(2) . . . . ?
C2 C3 C4 C5 -1.0(3) . . . . ?
N2 C4 C5 C6 -178.1(2) . . . . ?
C3 C4 C5 C6 -1.0(3) . . . . ?
C4 C5 C6 C1 1.7(3) . . . . ?
C2 C1 C6 C5 -0.3(3) . . . . ?
N1 C1 C6 C5 179.4(2) . . . . ?
C4 N2 C7 C8 35.0(3) . . . . ?
C4 N2 C7 C12 -147.4(2) . . . . ?
N2 C7 C8 C9 -178.6(2) . . . . ?
C12 C7 C8 C9 3.8(3) . . . . ?
C7 C8 C9 C10 -0.7(3) . . . . ?
C8 C9 C10 C11 -2.3(4) . . . . ?
C9 C10 C11 C12 2.1(4) . . . . ?
C10 C11 C12 C7 1.0(3) . . . . ?
C10 C11 C12 C13 -178.3(2) . . . . ?
C8 C7 C12 C11 -3.9(3) . . . . ?
N2 C7 C12 C11 178.54(19) . . . . ?
C8 C7 C12 C13 175.4(2) . . . . ?
N2 C7 C12 C13 -2.2(3) . . . . ?
C14 N3 C13 C17 -0.3(3) . . . . ?
C14 N3 C13 C12 -179.20(19) . . . . ?
C11 C12 C13 N3 146.10(19) . . . . ?
C7 C12 C13 N3 -33.1(3) . . . . ?
C11 C12 C13 C17 -32.8(3) . . . . ?
C7 C12 C13 C17 147.9(2) . . . . ?
C13 N3 C14 C15 0.4(3) . . . . ?
N3 C14 C15 C16 -0.2(4) . . . . ?
C14 C15 C16 C17 -0.2(4) . . . . ?
C15 C16 C17 C13 0.3(4) . . . . ?
N3 C13 C17 C16 -0.1(3) . . . . ?
C12 C13 C17 C16 178.8(2) . . . . ?

_refine_diff_density_max         0.269
_refine_diff_density_min         -0.141
_refine_diff_density_rms         0.040

_shelxl_version_number           2013-3

_shelx_res_file                  
;
TITL jsl3p147 in Pca2(1)
CELL 0.71073  13.2833  13.5846   7.6811  90.000  90.000  90.000
ZERR    4.00   0.0023   0.0023   0.0013   0.000   0.000   0.000
LATT -1
SYMM -X, -Y, 0.5+Z
SYMM 0.5+X, -Y, Z
SYMM 0.5-X, Y, 0.5+Z
SFAC C H N O
UNIT 68 52 12 8
LIST 6 ! automatically inserted. Change 6 to 4 for CHECKCIF!!
TEMP -173.5

L.S. 4
BOND $h
conf
acta
FMAP 2
PLAN 5

WGHT    0.040300    0.345400
FVAR       0.68448
N1    3   -0.041096    0.560414    0.443563    11.00000    0.01959    0.02896 =
         0.03850   -0.00916   -0.00040    0.00112
C1    1    0.050348    0.618118    0.438215    11.00000    0.01874    0.02469 =
         0.02637   -0.00557    0.00004    0.00082
O1    4   -0.045273    0.488586    0.541357    11.00000    0.02612    0.03095 =
         0.06684    0.00816   -0.00346   -0.00571
N2    3    0.316164    0.778639    0.423689    11.00000    0.02101    0.02240 =
         0.02226    0.00411   -0.00007    0.00199
H2A   2    0.367576    0.744932    0.446251    11.00000    0.01589
O2    4   -0.112342    0.586056    0.350693    11.00000    0.02034    0.03998 =
         0.04274   -0.01107   -0.00635    0.00319
C2    1    0.052765    0.704204    0.340759    11.00000    0.02137    0.02850 =
         0.02397   -0.00425   -0.00470    0.00768
H2B   2   -0.007685    0.722901    0.273729    11.00000    0.03581
N3    3    0.519307    0.752868    0.404369    11.00000    0.02303    0.02702 =
         0.03027   -0.00041    0.00000   -0.00201
C3    1    0.138811    0.760459    0.338364    11.00000    0.02682    0.02358 =
         0.01797    0.00066   -0.00012    0.00490
H3B   2    0.142829    0.822302    0.271959    11.00000    0.03409
C4    1    0.225527    0.729846    0.428371    11.00000    0.02113    0.02155 =
         0.01638   -0.00267    0.00259    0.00248
C5    1    0.221243    0.640806    0.523313    11.00000    0.02062    0.02148 =
         0.02190   -0.00136   -0.00225    0.00335
H5A   2    0.281683    0.617151    0.577031    11.00000    0.02292
C6    1    0.134722    0.586203    0.530390    11.00000    0.02432    0.02061 =
         0.02575   -0.00077   -0.00056    0.00055
H6A   2    0.130819    0.528083    0.595583    11.00000    0.01974
C7    1    0.336863    0.872747    0.358891    11.00000    0.02984    0.02180 =
         0.01488   -0.00005   -0.00192   -0.00058
C8    1    0.266044    0.948392    0.375194    11.00000    0.03430    0.02726 =
         0.02301   -0.00355   -0.00588    0.00225
H8A   2    0.203783    0.936154    0.443401    11.00000    0.02510
C9    1    0.285340    1.041062    0.308033    11.00000    0.05117    0.02237 =
         0.03221   -0.00389   -0.01591    0.00457
H9A   2    0.237969    1.093981    0.323028    11.00000    0.03077
C10   1    0.375781    1.060328    0.225214    11.00000    0.06048    0.02147 =
         0.02998    0.00471   -0.01755   -0.00794
H10A  2    0.390274    1.125570    0.183336    11.00000    0.06249
C11   1    0.447936    0.987456    0.215492    11.00000    0.04368    0.03227 =
         0.01998    0.00210   -0.00467   -0.01694
H11A  2    0.512304    0.998870    0.163731    11.00000    0.02845
C12   1    0.431452    0.892642    0.282360    11.00000    0.02987    0.02415 =
         0.01424   -0.00089   -0.00305   -0.00628
C13   1    0.512728    0.818110    0.272729    11.00000    0.02320    0.02824 =
         0.02153   -0.00520   -0.00077   -0.00965
C14   1    0.592958    0.685920    0.398681    11.00000    0.02494    0.03414 =
         0.04354   -0.00687   -0.00616    0.00032
H14A  2    0.595316    0.643217    0.494636    11.00000    0.02899
C15   1    0.662868    0.680767    0.265191    11.00000    0.01869    0.04577 =
         0.05738   -0.02625   -0.00464    0.00087
H15A  2    0.709529    0.631254    0.267680    11.00000    0.03506
C16   1    0.655681    0.748285    0.131018    11.00000    0.02466    0.06064 =
         0.03568   -0.02311    0.00669   -0.01099
H16A  2    0.699423    0.746785    0.043143    11.00000    0.03822
C17   1    0.580609    0.817094    0.133674    11.00000    0.02746    0.04984 =
         0.02392   -0.00783    0.00309   -0.01505
H17A  2    0.575939    0.865718    0.042547    11.00000    0.04231
HKLF 4

REM  jsl3p147 in Pca2(1)
REM R1 =  0.0380 for    3239 Fo > 4sig(Fo)  and  0.0417 for all    3428 data
REM    251 parameters refined using      1 restraints

END

WGHT      0.0404      0.3384

REM Highest difference peak  0.269,  deepest hole -0.141,  1-sigma level  0.040
Q1    1   0.1780  0.7638  0.4319  11.00000  0.05    0.27
Q2    1   0.3798  0.8744  0.3069  11.00000  0.05    0.25
Q3    1   0.0993  0.5862  0.4349  11.00000  0.05    0.25
Q4    1   0.0056  0.5972  0.4538  11.00000  0.05    0.25
Q5    1   0.2667  0.7628  0.4336  11.00000  0.05    0.24
;
_shelx_res_checksum              6118
####################################################################### 
# 
# This file contains crystal structure data downloaded from the 
# Cambridge Structural Database (CSD) hosted by the Cambridge 
# Crystallographic Data Centre (CCDC).
# 
# Full information about CCDC data access policies and citation 
# guidelines are available at http://www.ccdc.cam.ac.uk/access/V1 
# 
# Audit and citation data items may have been added by the CCDC. 
# Please retain this information to preserve the provenance of 
# this file and to allow appropriate attribution of the data. 
# 
#######################################################################

data_jspl3p175_1
_database_code_depnum_ccdc_archive 'CCDC 1489681'
_audit_update_record             
;
2016-07-02 deposited with the CCDC.
2016-09-23 downloaded from the CCDC.
;

_audit_creation_method           SHELXL-2013
_chemical_name_systematic        
;
 ?
;
_chemical_name_common            ?
_chemical_melting_point          ?
_chemical_formula_moiety         'C13 H8 Au I2 N'
_chemical_formula_sum            'C13 H8 Au I2 N'
_chemical_formula_weight         628.97

loop_
_atom_type_symbol
_atom_type_description
_atom_type_scat_dispersion_real
_atom_type_scat_dispersion_imag
_atom_type_scat_source
C C 0.0033 0.0016 'International Tables Vol C Tables 4.2.6.8 and 6.1.1.4'
H H 0.0000 0.0000 'International Tables Vol C Tables 4.2.6.8 and 6.1.1.4'
N N 0.0061 0.0033 'International Tables Vol C Tables 4.2.6.8 and 6.1.1.4'
I I -0.4742 1.8119 'International Tables Vol C Tables 4.2.6.8 and 6.1.1.4'
Au Au -2.0133 8.8022 'International Tables Vol C Tables 4.2.6.8 and 6.1.1.4'

_space_group_crystal_system      monoclinic
_space_group_IT_number           14
_space_group_name_H-M_alt        'P 21/c'
_space_group_name_Hall           '-P 2ybc'

_shelx_space_group_comment       
;
The symmetry employed for this shelxl refinement is uniquely defined
by the following loop, which should always be used as a source of
symmetry information in preference to the above space-group names.
They are only intended as comments.
;

loop_
_space_group_symop_operation_xyz
'x, y, z'
'-x, y+1/2, -z+1/2'
'-x, -y, -z'
'x, -y-1/2, z-1/2'

_cell_length_a                   10.4599(18)
_cell_length_b                   13.687(2)
_cell_length_c                   10.1110(17)
_cell_angle_alpha                90
_cell_angle_beta                 116.270(3)
_cell_angle_gamma                90
_cell_volume                     1298.1(4)
_cell_formula_units_Z            4
_cell_measurement_temperature    100(2)
_cell_measurement_reflns_used    6933
_cell_measurement_theta_min      2.63
_cell_measurement_theta_max      28.18

_exptl_crystal_description       plate
_exptl_crystal_colour            orange
_exptl_crystal_density_meas      ?
_exptl_crystal_density_method    ?
_exptl_crystal_density_diffrn    3.218
_exptl_crystal_F_000             1112
_exptl_transmission_factor_min   ?
_exptl_transmission_factor_max   ?
_exptl_crystal_size_min          0.10
_exptl_crystal_size_mid          0.28
_exptl_crystal_size_max          0.35
_exptl_absorpt_coefficient_mu    16.065
_shelx_estimated_absorpt_T_min   ?
_shelx_estimated_absorpt_T_max   ?
_exptl_absorpt_correction_type   empirical
_exptl_absorpt_correction_T_min  0.430677
_exptl_absorpt_correction_T_max  1.0
_exptl_absorpt_process_details   'SADABS v2.10 BRUKER 2001'

_exptl_special_details           
;
 ?
;

_diffrn_ambient_temperature      100(2)
_diffrn_radiation_wavelength     0.71073
_diffrn_radiation_type           MoK\a
_diffrn_radiation_source         'sealed tube'
_diffrn_radiation_monochromator  graphite
_diffrn_measurement_device_type  'CCD area detector'
_diffrn_measurement_method       'phi and omega scans'
_diffrn_detector_area_resol_mean ?
_diffrn_reflns_number            19253
_diffrn_reflns_av_unetI/netI     0.0474
_diffrn_reflns_av_R_equivalents  0.0647
_diffrn_reflns_limit_h_min       -13
_diffrn_reflns_limit_h_max       13
_diffrn_reflns_limit_k_min       -18
_diffrn_reflns_limit_k_max       18
_diffrn_reflns_limit_l_min       -13
_diffrn_reflns_limit_l_max       13
_diffrn_reflns_theta_min         2.171
_diffrn_reflns_theta_max         28.295
_diffrn_reflns_theta_full        25.242
_diffrn_measured_fraction_theta_max 0.992
_diffrn_measured_fraction_theta_full 0.999
_diffrn_reflns_Laue_measured_fraction_max 0.992
_diffrn_reflns_Laue_measured_fraction_full 0.999
_diffrn_reflns_point_group_measured_fraction_max 0.992
_diffrn_reflns_point_group_measured_fraction_full 0.999
_reflns_number_total             3202
_reflns_number_gt                2841
_reflns_threshold_expression     'I > 2\s(I)'
_reflns_Friedel_coverage         0.000
_reflns_Friedel_fraction_max     .
_reflns_Friedel_fraction_full    .

_reflns_special_details          
;
 Reflections were merged by SHELXL according to the crystal
 class for the calculation of statistics and refinement.
 
 _reflns_Friedel_fraction is defined as the number of unique
 Friedel pairs measured divided by the number that would be
 possible theoretically, ignoring centric projections and
 systematic absences.
;

_computing_data_collection       'Bruker SMART'
_computing_cell_refinement       'Bruker SMART'
_computing_data_reduction        'Bruker SAINT'
_computing_structure_solution    'Bruker SHELXTL'
_computing_structure_refinement  'SHELXL-2013 (Sheldrick, 2013)'
_computing_molecular_graphics    'Bruker SHELXTL'
_computing_publication_material  'Bruker SHELXTL'

_refine_special_details          
;
 ?
;
_refine_ls_structure_factor_coef Fsqd
_refine_ls_matrix_type           full
_refine_ls_weighting_scheme      calc
_refine_ls_weighting_details     
'w=1/[\s^2^(Fo^2^)+(0.0475P)^2^] where P=(Fo^2^+2Fc^2^)/3'
_atom_sites_solution_primary     ?
_atom_sites_solution_secondary   ?
_atom_sites_solution_hydrogens   geom
_refine_ls_hydrogen_treatment    constr
_refine_ls_extinction_method     none
_refine_ls_extinction_coef       .
_refine_ls_number_reflns         3202
_refine_ls_number_parameters     154
_refine_ls_number_restraints     0
_refine_ls_R_factor_all          0.0401
_refine_ls_R_factor_gt           0.0341
_refine_ls_wR_factor_ref         0.0878
_refine_ls_wR_factor_gt          0.0849
_refine_ls_goodness_of_fit_ref   1.067
_refine_ls_restrained_S_all      1.067
_refine_ls_shift/su_max          0.007
_refine_ls_shift/su_mean         0.001

loop_
_atom_site_label
_atom_site_type_symbol
_atom_site_fract_x
_atom_site_fract_y
_atom_site_fract_z
_atom_site_U_iso_or_equiv
_atom_site_adp_type
_atom_site_occupancy
_atom_site_site_symmetry_order
_atom_site_calc_flag
_atom_site_refinement_flags_posn
_atom_site_refinement_flags_adp
_atom_site_refinement_flags_occupancy
_atom_site_disorder_assembly
_atom_site_disorder_group
Au1 Au 1.20328(3) 0.13129(2) 0.63280(3) 0.01290(9) Uani 1 1 d . . . . .
I2 I 1.47166(5) 0.08653(3) 0.80596(5) 0.01947(12) Uani 1 1 d . . . . .
I3 I 1.28872(6) 0.25456(3) 0.49655(5) 0.02067(13) Uani 1 1 d . . . . .
C12 C 0.9067(8) 0.1082(5) 0.5605(8) 0.0145(13) Uani 1 1 d . . . . .
C1 C 1.1924(8) -0.0240(5) 0.8511(8) 0.0169(14) Uani 1 1 d . . . . .
H1A H 1.2930 -0.0287 0.8883 0.020 Uiso 1 1 calc R U . . .
C10 C 0.9220(9) 0.2170(5) 0.3832(8) 0.0203(15) Uani 1 1 d . . . . .
H10A H 0.9758 0.2521 0.3439 0.024 Uiso 1 1 calc R U . . .
N1 N 1.1184(7) 0.0368(4) 0.7393(7) 0.0174(12) Uani 1 1 d . . . . .
C13 C 0.9756(7) 0.0439(4) 0.6837(7) 0.0131(13) Uani 1 1 d . . . . .
C11 C 0.9905(8) 0.1598(5) 0.5058(7) 0.0150(14) Uani 1 1 d . . . . .
C7 C 0.7577(8) 0.1166(5) 0.4967(8) 0.0159(14) Uani 1 1 d . . . . .
C3 C 0.9770(9) -0.0743(5) 0.8613(8) 0.0191(15) Uani 1 1 d . . . . .
H3A H 0.9291 -0.1124 0.9042 0.023 Uiso 1 1 calc R U . . .
C9 C 0.7726(9) 0.2241(5) 0.3153(8) 0.0215(16) Uani 1 1 d . . . . .
H9A H 0.7267 0.2629 0.2291 0.026 Uiso 1 1 calc R U . . .
C2 C 1.1211(8) -0.0808(5) 0.9131(8) 0.0196(15) Uani 1 1 d . . . . .
H2A H 1.1738 -0.1242 0.9918 0.023 Uiso 1 1 calc R U . . .
C8 C 0.6913(8) 0.1763(5) 0.3707(8) 0.0219(16) Uani 1 1 d . . . . .
H8A H 0.5905 0.1835 0.3242 0.026 Uiso 1 1 calc R U . . .
C6 C 0.6794(8) 0.0632(5) 0.5606(8) 0.0192(15) Uani 1 1 d . . . . .
H6A H 0.5788 0.0704 0.5194 0.023 Uiso 1 1 calc R U . . .
C5 C 0.7466(8) 0.0030(5) 0.6783(8) 0.0191(15) Uani 1 1 d . . . . .
H5A H 0.6928 -0.0310 0.7187 0.023 Uiso 1 1 calc R U . . .
C4 C 0.8989(8) -0.0096(5) 0.7420(8) 0.0180(14) Uani 1 1 d . . . . .

loop_
_atom_site_aniso_label
_atom_site_aniso_U_11
_atom_site_aniso_U_22
_atom_site_aniso_U_33
_atom_site_aniso_U_23
_atom_site_aniso_U_13
_atom_site_aniso_U_12
Au1 0.01457(16) 0.01188(13) 0.01414(15) 0.00007(8) 0.00807(12) -0.00066(9)
I2 0.0144(2) 0.0224(2) 0.0221(3) 0.00143(16) 0.0085(2) -0.00059(17)
I3 0.0241(3) 0.0190(2) 0.0226(3) 0.00443(16) 0.0136(2) -0.00254(18)
C12 0.013(4) 0.013(3) 0.019(4) 0.000(2) 0.009(3) 0.002(2)
C1 0.022(4) 0.017(3) 0.016(3) -0.003(2) 0.012(3) -0.001(3)
C10 0.029(4) 0.011(3) 0.019(4) -0.002(2) 0.010(3) -0.001(3)
N1 0.020(3) 0.013(3) 0.021(3) -0.003(2) 0.011(3) -0.001(2)
C13 0.010(3) 0.013(3) 0.017(3) -0.002(2) 0.006(3) -0.001(2)
C11 0.016(4) 0.014(3) 0.018(3) -0.004(2) 0.009(3) 0.005(3)
C7 0.011(3) 0.015(3) 0.020(4) -0.007(2) 0.005(3) 0.001(2)
C3 0.026(4) 0.013(3) 0.024(4) 0.000(2) 0.016(3) -0.003(3)
C9 0.026(4) 0.014(3) 0.019(4) 0.002(3) 0.005(3) 0.006(3)
C2 0.022(4) 0.019(3) 0.019(4) 0.002(3) 0.010(3) 0.000(3)
C8 0.018(4) 0.017(3) 0.024(4) -0.005(3) 0.003(3) 0.005(3)
C6 0.014(4) 0.019(3) 0.028(4) -0.010(3) 0.012(3) -0.003(3)
C5 0.017(4) 0.020(3) 0.024(4) -0.006(3) 0.012(3) -0.004(3)
C4 0.014(4) 0.017(3) 0.026(4) -0.007(3) 0.012(3) -0.001(3)

_geom_special_details            
;
 All esds (except the esd in the dihedral angle between two l.s. planes)
 are estimated using the full covariance matrix.  The cell esds are taken
 into account individually in the estimation of esds in distances, angles
 and torsion angles; correlations between esds in cell parameters are only
 used when they are defined by crystal symmetry.  An approximate (isotropic)
 treatment of cell esds is used for estimating esds involving l.s. planes.
;

loop_
_geom_bond_atom_site_label_1
_geom_bond_atom_site_label_2
_geom_bond_distance
_geom_bond_site_symmetry_2
_geom_bond_publ_flag
Au1 C11 2.055(7) . ?
Au1 N1 2.114(6) . ?
Au1 I3 2.5755(6) . ?
Au1 I2 2.6401(7) . ?
C12 C7 1.402(10) . ?
C12 C11 1.416(10) . ?
C12 C13 1.432(9) . ?
C1 N1 1.340(9) . ?
C1 C2 1.402(10) . ?
C1 H1A 0.9500 . ?
C10 C11 1.370(10) . ?
C10 C9 1.405(11) . ?
C10 H10A 0.9500 . ?
N1 C13 1.346(9) . ?
C13 C4 1.395(10) . ?
C7 C8 1.410(10) . ?
C7 C6 1.446(10) . ?
C3 C2 1.363(11) . ?
C3 C4 1.426(10) . ?
C3 H3A 0.9500 . ?
C9 C8 1.373(11) . ?
C9 H9A 0.9500 . ?
C2 H2A 0.9500 . ?
C8 H8A 0.9500 . ?
C6 C5 1.361(11) . ?
C6 H6A 0.9500 . ?
C5 C4 1.441(11) . ?
C5 H5A 0.9500 . ?

loop_
_geom_angle_atom_site_label_1
_geom_angle_atom_site_label_2
_geom_angle_atom_site_label_3
_geom_angle
_geom_angle_site_symmetry_1
_geom_angle_site_symmetry_3
_geom_angle_publ_flag
C11 Au1 N1 81.5(3) . . ?
C11 Au1 I3 94.4(2) . . ?
N1 Au1 I3 175.48(17) . . ?
C11 Au1 I2 176.3(2) . . ?
N1 Au1 I2 94.77(17) . . ?
I3 Au1 I2 89.31(2) . . ?
C7 C12 C11 122.2(6) . . ?
C7 C12 C13 118.7(6) . . ?
C11 C12 C13 119.1(6) . . ?
N1 C1 C2 119.9(7) . . ?
N1 C1 H1A 120.0 . . ?
C2 C1 H1A 120.0 . . ?
C11 C10 C9 120.3(7) . . ?
C11 C10 H10A 119.8 . . ?
C9 C10 H10A 119.8 . . ?
C1 N1 C13 121.1(6) . . ?
C1 N1 Au1 126.4(5) . . ?
C13 N1 Au1 112.4(4) . . ?
N1 C13 C4 121.6(6) . . ?
N1 C13 C12 116.5(6) . . ?
C4 C13 C12 121.8(6) . . ?
C10 C11 C12 118.2(7) . . ?
C10 C11 Au1 131.5(6) . . ?
C12 C11 Au1 110.4(5) . . ?
C12 C7 C8 117.8(7) . . ?
C12 C7 C6 119.1(7) . . ?
C8 C7 C6 123.1(7) . . ?
C2 C3 C4 119.1(7) . . ?
C2 C3 H3A 120.4 . . ?
C4 C3 H3A 120.4 . . ?
C8 C9 C10 121.6(7) . . ?
C8 C9 H9A 119.2 . . ?
C10 C9 H9A 119.2 . . ?
C3 C2 C1 120.6(7) . . ?
C3 C2 H2A 119.7 . . ?
C1 C2 H2A 119.7 . . ?
C9 C8 C7 119.8(7) . . ?
C9 C8 H8A 120.1 . . ?
C7 C8 H8A 120.1 . . ?
C5 C6 C7 121.5(7) . . ?
C5 C6 H6A 119.3 . . ?
C7 C6 H6A 119.3 . . ?
C6 C5 C4 120.3(7) . . ?
C6 C5 H5A 119.9 . . ?
C4 C5 H5A 119.9 . . ?
C13 C4 C3 117.5(7) . . ?
C13 C4 C5 118.5(7) . . ?
C3 C4 C5 123.9(7) . . ?

loop_
_geom_torsion_atom_site_label_1
_geom_torsion_atom_site_label_2
_geom_torsion_atom_site_label_3
_geom_torsion_atom_site_label_4
_geom_torsion
_geom_torsion_site_symmetry_1
_geom_torsion_site_symmetry_2
_geom_torsion_site_symmetry_3
_geom_torsion_site_symmetry_4
_geom_torsion_publ_flag
C2 C1 N1 C13 -0.8(10) . . . . ?
C2 C1 N1 Au1 178.4(5) . . . . ?
C1 N1 C13 C4 1.7(10) . . . . ?
Au1 N1 C13 C4 -177.6(5) . . . . ?
C1 N1 C13 C12 -177.5(6) . . . . ?
Au1 N1 C13 C12 3.2(7) . . . . ?
C7 C12 C13 N1 178.8(6) . . . . ?
C11 C12 C13 N1 -0.3(9) . . . . ?
C7 C12 C13 C4 -0.4(10) . . . . ?
C11 C12 C13 C4 -179.5(6) . . . . ?
C9 C10 C11 C12 0.5(10) . . . . ?
C9 C10 C11 Au1 179.8(5) . . . . ?
C7 C12 C11 C10 -2.4(10) . . . . ?
C13 C12 C11 C10 176.7(6) . . . . ?
C7 C12 C11 Au1 178.2(5) . . . . ?
C13 C12 C11 Au1 -2.8(8) . . . . ?
C11 C12 C7 C8 2.3(10) . . . . ?
C13 C12 C7 C8 -176.7(6) . . . . ?
C11 C12 C7 C6 -178.7(6) . . . . ?
C13 C12 C7 C6 2.3(9) . . . . ?
C11 C10 C9 C8 1.4(10) . . . . ?
C4 C3 C2 C1 0.7(10) . . . . ?
N1 C1 C2 C3 -0.4(10) . . . . ?
C10 C9 C8 C7 -1.5(10) . . . . ?
C12 C7 C8 C9 -0.4(10) . . . . ?
C6 C7 C8 C9 -179.3(6) . . . . ?
C12 C7 C6 C5 -1.9(10) . . . . ?
C8 C7 C6 C5 177.1(6) . . . . ?
C7 C6 C5 C4 -0.5(10) . . . . ?
N1 C13 C4 C3 -1.4(10) . . . . ?
C12 C13 C4 C3 177.8(6) . . . . ?
N1 C13 C4 C5 178.9(6) . . . . ?
C12 C13 C4 C5 -1.9(10) . . . . ?
C2 C3 C4 C13 0.2(10) . . . . ?
C2 C3 C4 C5 179.9(6) . . . . ?
C6 C5 C4 C13 2.3(10) . . . . ?
C6 C5 C4 C3 -177.3(6) . . . . ?

_refine_diff_density_max         2.144
_refine_diff_density_min         -1.817
_refine_diff_density_rms         0.334

_shelxl_version_number           2013-3

_shelx_res_file                  
;
TITL jspl3p175_1 in P2(1)/c
CELL 0.71073  10.4599  13.6872  10.1110  90.000 116.270  90.000
ZERR    4.00   0.0018   0.0024   0.0017   0.000   0.003   0.000
LATT  1
SYMM -X, 0.5+Y, 0.5-Z
SFAC C H N I AU
UNIT 52 32 4 8 4
LIST 6 ! automatically inserted. Change 6 to 4 for CHECKCIF!!
TEMP -173.5

L.S. 4
BOND $h
conf
acta
FMAP 2
PLAN 20

WGHT    0.047500
FVAR       0.19112
AU1   5    1.203280    0.131292    0.632800    11.00000    0.01457    0.01188 =
         0.01414    0.00007    0.00807   -0.00066
I2    4    1.471655    0.086526    0.805958    11.00000    0.01441    0.02243 =
         0.02205    0.00143    0.00850   -0.00059
I3    4    1.288723    0.254564    0.496550    11.00000    0.02409    0.01900 =
         0.02259    0.00443    0.01364   -0.00254
C12   1    0.906652    0.108165    0.560504    11.00000    0.01322    0.01296 =
         0.01908   -0.00035    0.00888    0.00164
C1    1    1.192383   -0.024030    0.851069    11.00000    0.02230    0.01680 =
         0.01590   -0.00302    0.01230   -0.00077
AFIX  43
H1A   2    1.292983   -0.028700    0.888256    11.00000   -1.20000
AFIX   0
C10   1    0.922008    0.217036    0.383189    11.00000    0.02937    0.01137 =
         0.01930   -0.00228    0.01009   -0.00088
AFIX  43
H10A  2    0.975788    0.252070    0.343862    11.00000   -1.20000
AFIX   0
N1    3    1.118405    0.036817    0.739328    11.00000    0.02042    0.01317 =
         0.02080   -0.00315    0.01106   -0.00102
C13   1    0.975649    0.043888    0.683676    11.00000    0.00954    0.01339 =
         0.01669   -0.00203    0.00609   -0.00101
C11   1    0.990545    0.159841    0.505811    11.00000    0.01558    0.01404 =
         0.01768   -0.00390    0.00942    0.00525
C7    1    0.757722    0.116643    0.496656    11.00000    0.01080    0.01494 =
         0.02042   -0.00677    0.00545    0.00082
C3    1    0.976957   -0.074315    0.861333    11.00000    0.02565    0.01289 =
         0.02387   -0.00049    0.01555   -0.00293
AFIX  43
H3A   2    0.929064   -0.112365    0.904219    11.00000   -1.20000
AFIX   0
C9    1    0.772578    0.224124    0.315325    11.00000    0.02590    0.01403 =
         0.01904    0.00218    0.00482    0.00584
AFIX  43
H9A   2    0.726672    0.262916    0.229060    11.00000   -1.20000
AFIX   0
C2    1    1.121101   -0.080813    0.913052    11.00000    0.02200    0.01864 =
         0.01874    0.00172    0.00963   -0.00011
AFIX  43
H2A   2    1.173793   -0.124215    0.991830    11.00000   -1.20000
AFIX   0
C8    1    0.691292    0.176335    0.370682    11.00000    0.01761    0.01679 =
         0.02403   -0.00490    0.00254    0.00533
AFIX  43
H8A   2    0.590544    0.183460    0.324242    11.00000   -1.20000
AFIX   0
C6    1    0.679407    0.063227    0.560557    11.00000    0.01446    0.01864 =
         0.02792   -0.01001    0.01239   -0.00331
AFIX  43
H6A   2    0.578801    0.070384    0.519390    11.00000   -1.20000
AFIX   0
C5    1    0.746571    0.002959    0.678301    11.00000    0.01683    0.02015 =
         0.02406   -0.00572    0.01248   -0.00362
AFIX  43
H5A   2    0.692777   -0.030960    0.718704    11.00000   -1.20000
AFIX   0
C4    1    0.898914   -0.009642    0.741972    11.00000    0.01431    0.01709 =
         0.02612   -0.00666    0.01215   -0.00148

HKLF 4

REM  jspl3p175_1 in P2(1)/c
REM R1 =  0.0341 for    2841 Fo > 4sig(Fo)  and  0.0401 for all    3202 data
REM    154 parameters refined using      0 restraints

END

WGHT      0.0482      0.0000

REM Highest difference peak  2.144,  deepest hole -1.817,  1-sigma level  0.334
Q1    1   1.1576  0.1331  0.5365  11.00000  0.05    2.14
Q2    1   1.2649  0.1310  0.7361  11.00000  0.05    1.91
Q3    1   1.0501  0.1352  0.5188  11.00000  0.05    1.88
Q4    1   1.1241  0.1323  0.6033  11.00000  0.05    1.84
Q5    1   1.2811  0.1344  0.6670  11.00000  0.05    1.79
Q6    1   1.1996  0.0789  0.6746  11.00000  0.05    1.74
Q7    1   1.2198  0.0764  0.6009  11.00000  0.05    1.71
Q8    1   1.3050  0.1996  0.7309  11.00000  0.05    1.69
Q9    1   1.3438  0.2461  0.5976  11.00000  0.05    1.60
Q10   1   1.1034  0.0687  0.5988  11.00000  0.05    1.58
Q11   1   1.2176  0.1866  0.5918  11.00000  0.05    1.55
Q12   1   1.1043  0.1944  0.5862  11.00000  0.05    1.49
Q13   1   1.3568  0.2382  0.5199  11.00000  0.05    1.47
Q14   1   1.3040  0.0742  0.7023  11.00000  0.05    1.46
Q15   1   1.1030  0.0651  0.5242  11.00000  0.05    1.39
Q16   1   1.3782  0.1100  0.7681  11.00000  0.05    1.35
Q17   1   1.1979  0.1810  0.6776  11.00000  0.05    1.33
Q18   1   1.5017 -0.0760  0.9457  11.00000  0.05    1.31
Q19   1   1.4410  0.0944  0.7120  11.00000  0.05    1.30
Q20   1   1.2167  0.2497  0.4439  11.00000  0.05    1.24
;
_shelx_res_checksum              71261
####################################################################### 
# 
# This file contains crystal structure data downloaded from the 
# Cambridge Structural Database (CSD) hosted by the Cambridge 
# Crystallographic Data Centre (CCDC).
# 
# Full information about CCDC data access policies and citation 
# guidelines are available at http://www.ccdc.cam.ac.uk/access/V1 
# 
# Audit and citation data items may have been added by the CCDC. 
# Please retain this information to preserve the provenance of 
# this file and to allow appropriate attribution of the data. 
# 
#######################################################################

data_jspl4p31
_database_code_depnum_ccdc_archive 'CCDC 1489682'
_audit_update_record             
;
2016-07-02 deposited with the CCDC.
2016-09-23 downloaded from the CCDC.
;

_audit_creation_method           SHELXL-2013
_chemical_name_systematic        
;
 ?
;
_chemical_name_common            ?
_chemical_melting_point          ?
_chemical_formula_moiety         'C18 H13 Au I N2, F6 Sb'
_chemical_formula_sum            'C18 H13 Au F6 I N2 Sb'
_chemical_formula_weight         816.92

loop_
_atom_type_symbol
_atom_type_description
_atom_type_scat_dispersion_real
_atom_type_scat_dispersion_imag
_atom_type_scat_source
C C 0.0033 0.0016 'International Tables Vol C Tables 4.2.6.8 and 6.1.1.4'
H H 0.0000 0.0000 'International Tables Vol C Tables 4.2.6.8 and 6.1.1.4'
N N 0.0061 0.0033 'International Tables Vol C Tables 4.2.6.8 and 6.1.1.4'
F F 0.0171 0.0103 'International Tables Vol C Tables 4.2.6.8 and 6.1.1.4'
I I -0.4742 1.8119 'International Tables Vol C Tables 4.2.6.8 and 6.1.1.4'
Sb Sb -0.5866 1.5461 'International Tables Vol C Tables 4.2.6.8 and 6.1.1.4'
Au Au -2.0133 8.8022 'International Tables Vol C Tables 4.2.6.8 and 6.1.1.4'

_space_group_crystal_system      monoclinic
_space_group_IT_number           14
_space_group_name_H-M_alt        'P 21/c'
_space_group_name_Hall           '-P 2ybc'

_shelx_space_group_comment       
;
The symmetry employed for this shelxl refinement is uniquely defined
by the following loop, which should always be used as a source of
symmetry information in preference to the above space-group names.
They are only intended as comments.
;

loop_
_space_group_symop_operation_xyz
'x, y, z'
'-x, y+1/2, -z+1/2'
'-x, -y, -z'
'x, -y-1/2, z-1/2'

_cell_length_a                   14.260(9)
_cell_length_b                   20.667(13)
_cell_length_c                   14.033(9)
_cell_angle_alpha                90
_cell_angle_beta                 104.380(10)
_cell_angle_gamma                90
_cell_volume                     4006(4)
_cell_formula_units_Z            8
_cell_measurement_temperature    100(2)
_cell_measurement_reflns_used    7303
_cell_measurement_theta_min      2.46
_cell_measurement_theta_max      27.43

_exptl_crystal_description       plate
_exptl_crystal_colour            yellow
_exptl_crystal_density_meas      ?
_exptl_crystal_density_method    ?
_exptl_crystal_density_diffrn    2.709
_exptl_crystal_F_000             2976
_exptl_transmission_factor_min   ?
_exptl_transmission_factor_max   ?
_exptl_crystal_size_min          0.08
_exptl_crystal_size_mid          0.15
_exptl_crystal_size_max          0.18
_exptl_absorpt_coefficient_mu    10.267
_shelx_estimated_absorpt_T_min   ?
_shelx_estimated_absorpt_T_max   ?
_exptl_absorpt_correction_type   empirical
_exptl_absorpt_correction_T_min  0.166489
_exptl_absorpt_correction_T_max  1
_exptl_absorpt_process_details   'SADABS v2.10 BRUKER 2001'

_exptl_special_details           
;
 ?
;

_diffrn_ambient_temperature      100(2)
_diffrn_radiation_wavelength     0.71073
_diffrn_radiation_type           MoK\a
_diffrn_radiation_source         'sealed tube'
_diffrn_radiation_monochromator  graphite
_diffrn_measurement_device_type  'CCD area detector'
_diffrn_measurement_method       'phi and omega scans'
_diffrn_detector_area_resol_mean ?
_diffrn_reflns_number            62991
_diffrn_reflns_av_unetI/netI     0.0432
_diffrn_reflns_av_R_equivalents  0.0686
_diffrn_reflns_limit_h_min       -19
_diffrn_reflns_limit_h_max       18
_diffrn_reflns_limit_k_min       -27
_diffrn_reflns_limit_k_max       27
_diffrn_reflns_limit_l_min       -18
_diffrn_reflns_limit_l_max       18
_diffrn_reflns_theta_min         2.072
_diffrn_reflns_theta_max         28.579
_diffrn_reflns_theta_full        25.242
_diffrn_measured_fraction_theta_max 0.980
_diffrn_measured_fraction_theta_full 0.999
_diffrn_reflns_Laue_measured_fraction_max 0.980
_diffrn_reflns_Laue_measured_fraction_full 0.999
_diffrn_reflns_point_group_measured_fraction_max 0.980
_diffrn_reflns_point_group_measured_fraction_full 0.999
_reflns_number_total             10037
_reflns_number_gt                7084
_reflns_threshold_expression     'I > 2\s(I)'
_reflns_Friedel_coverage         0.000
_reflns_Friedel_fraction_max     .
_reflns_Friedel_fraction_full    .

_reflns_special_details          
;
 Reflections were merged by SHELXL according to the crystal
 class for the calculation of statistics and refinement.
 
 _reflns_Friedel_fraction is defined as the number of unique
 Friedel pairs measured divided by the number that would be
 possible theoretically, ignoring centric projections and
 systematic absences.
;

_computing_data_collection       'Bruker SMART'
_computing_cell_refinement       'Bruker SMART'
_computing_data_reduction        'Bruker SAINT'
_computing_structure_solution    'Bruker SHELXTL'
_computing_structure_refinement  'SHELXL-2013 (Sheldrick, 2013)'
_computing_molecular_graphics    'Bruker SHELXTL'
_computing_publication_material  'Bruker SHELXTL'

_refine_special_details          
;
 ?
;
_refine_ls_structure_factor_coef Fsqd
_refine_ls_matrix_type           full
_refine_ls_weighting_scheme      calc
_refine_ls_weighting_details     
'w=1/[\s^2^(Fo^2^)+(0.0708P)^2^+24.8836P] where P=(Fo^2^+2Fc^2^)/3'
_atom_sites_solution_primary     ?
_atom_sites_solution_secondary   ?
_atom_sites_solution_hydrogens   difmap
_refine_ls_hydrogen_treatment    constr
_refine_ls_extinction_method     none
_refine_ls_extinction_coef       .
_refine_ls_number_reflns         10037
_refine_ls_number_parameters     662
_refine_ls_number_restraints     65
_refine_ls_R_factor_all          0.0875
_refine_ls_R_factor_gt           0.0598
_refine_ls_wR_factor_ref         0.1587
_refine_ls_wR_factor_gt          0.1414
_refine_ls_goodness_of_fit_ref   1.044
_refine_ls_restrained_S_all      1.042
_refine_ls_shift/su_max          0.001
_refine_ls_shift/su_mean         0.000

loop_
_atom_site_label
_atom_site_type_symbol
_atom_site_fract_x
_atom_site_fract_y
_atom_site_fract_z
_atom_site_U_iso_or_equiv
_atom_site_adp_type
_atom_site_occupancy
_atom_site_site_symmetry_order
_atom_site_calc_flag
_atom_site_refinement_flags_posn
_atom_site_refinement_flags_adp
_atom_site_refinement_flags_occupancy
_atom_site_disorder_assembly
_atom_site_disorder_group
Au1 Au 0.58681(2) 0.35437(2) 0.56495(2) 0.04540(11) Uani 1 1 d . . . . .
I1 I 0.61650(6) 0.32200(4) 0.74579(5) 0.0713(2) Uani 1 1 d . . . . .
C1 C 0.6329(6) 0.4466(5) 0.5929(7) 0.046(2) Uani 1 1 d . . . . .
C2 C 0.6679(7) 0.4792(6) 0.6802(8) 0.055(2) Uani 1 1 d . . . . .
H2A H 0.6742 0.4572 0.7410 0.066 Uiso 1 1 d R U . . .
N2 N 0.5335(6) 0.2600(4) 0.5244(5) 0.0505(19) Uani 1 1 d . . . . .
C3 C 0.6937(7) 0.5436(6) 0.6799(10) 0.066(3) Uani 1 1 d . . . . .
H3A H 0.7185 0.5654 0.7406 0.080 Uiso 1 1 d R U . . .
C4 C 0.6843(8) 0.5759(6) 0.5949(10) 0.067(3) Uani 1 1 d . . . . .
H4A H 0.7034 0.6200 0.5968 0.081 Uiso 1 1 d R U . . .
C5 C 0.6471(7) 0.5464(5) 0.5039(9) 0.059(3) Uani 1 1 d . . . . .
C6 C 0.6331(8) 0.5774(6) 0.4098(10) 0.067(3) Uani 1 1 d . . . . .
H6A H 0.6489 0.6220 0.4075 0.080 Uiso 1 1 d R U . . .
C7 C 0.5988(8) 0.5458(6) 0.3256(10) 0.066(3) Uani 1 1 d . . . . .
H7A H 0.5917 0.5683 0.2652 0.080 Uiso 1 1 d R U . . .
C8 C 0.5725(7) 0.4793(5) 0.3239(8) 0.053(2) Uani 1 1 d . . . . .
C9 C 0.5359(8) 0.4424(6) 0.2387(8) 0.065(3) Uani 1 1 d . . . . .
H9A H 0.5260 0.4619 0.1757 0.078 Uiso 1 1 d R U . . .
C10 C 0.5144(8) 0.3783(6) 0.2465(7) 0.064(3) Uani 1 1 d . . . . .
H10A H 0.4906 0.3526 0.1895 0.077 Uiso 1 1 d R U . . .
C11 C 0.5285(7) 0.3517(5) 0.3404(7) 0.050(2) Uani 1 1 d . . . . .
H11A H 0.5126 0.3074 0.3460 0.060 Uiso 1 1 d R U . . .
N1 N 0.5623(5) 0.3845(4) 0.4203(5) 0.0441(16) Uani 1 1 d . . . . .
C12 C 0.5846(6) 0.4480(5) 0.4138(7) 0.047(2) Uani 1 1 d . . . . .
C13 C 0.6216(6) 0.4806(5) 0.5049(7) 0.049(2) Uani 1 1 d . . . . .
C14 C 0.4416(8) 0.2471(6) 0.5111(9) 0.071(3) Uani 1 1 d . . . . .
H14A H 0.3992 0.2806 0.5206 0.085 Uiso 1 1 d R U . . .
C15 C 0.4046(11) 0.1876(7) 0.4841(9) 0.084(4) Uani 1 1 d . . . . .
H15A H 0.3373 0.1798 0.4751 0.100 Uiso 1 1 d R U . . .
C16 C 0.4642(14) 0.1392(7) 0.4699(9) 0.088(5) Uani 1 1 d . . . . .
H16A H 0.4392 0.0975 0.4490 0.106 Uiso 1 1 d R U . . .
C17 C 0.5599(15) 0.1519(7) 0.4864(13) 0.105(6) Uani 1 1 d . . . . .
H17A H 0.6041 0.1188 0.4799 0.126 Uiso 1 1 d R U . . .
C18 C 0.5911(11) 0.2121(6) 0.5120(10) 0.080(4) Uani 1 1 d . . . . .
H18A H 0.6582 0.2210 0.5219 0.096 Uiso 1 1 d R U . . .
Sb1 Sb 0.24588(6) 0.24617(4) 0.21444(6) 0.0691(2) Uani 1 1 d . . . . .
F1 F 0.2662(7) 0.1616(4) 0.2540(5) 0.090(2) Uani 1 1 d . . . . .
F2 F 0.2537(6) 0.2240(4) 0.0871(5) 0.090(2) Uani 1 1 d . . . . .
F3 F 0.2309(7) 0.2669(5) 0.3386(5) 0.102(3) Uani 1 1 d . . . . .
F4 F 0.1147(6) 0.2281(7) 0.1730(6) 0.136(4) Uani 1 1 d . . . . .
F5 F 0.3754(8) 0.2593(6) 0.2522(8) 0.140(4) Uani 1 1 d . . . . .
F6 F 0.2272(13) 0.3306(5) 0.1763(7) 0.172(6) Uani 1 1 d . . . . .
Sb2 Sb 0.24352(9) 0.49689(6) -0.01792(7) 0.0981(4) Uani 1 1 d D . . . .
F7 F 0.3304(8) 0.5001(7) -0.0885(10) 0.154(5) Uani 1 1 d . . . . .
F8 F 0.2710(11) 0.4176(7) 0.0264(15) 0.208(8) Uani 1 1 d . . . . .
F9 F 0.2223(18) 0.5802(5) -0.055(2) 0.318(17) Uani 1 1 d D . . . .
F10 F 0.1837(17) 0.4997(9) 0.0814(12) 0.111(6) Uani 0.553(7) 1 d . . P A 1
F11 F 0.1441(12) 0.505(3) -0.1022(12) 0.24(2) Uani 0.553(7) 1 d . . P A 1
F12 F 0.3691(13) 0.5115(9) 0.0786(12) 0.118(6) Uani 0.553(7) 1 d . . P A 1
F10' F 0.110(2) 0.4949(16) 0.009(3) 0.163(12) Uani 0.447(7) 1 d . . P A 2
F11' F 0.167(3) 0.4470(18) -0.129(2) 0.174(15) Uani 0.447(7) 1 d . . P A 2
F12' F 0.2779(13) 0.5513(9) 0.0782(11) 0.080(5) Uani 0.447(7) 1 d . . P A 2
Au1A Au 0.10273(15) 0.63403(13) 0.3275(3) 0.0630(5) Uani 0.553(7) 1 d . . P A 1
Au1" Au 0.1047(2) 0.6197(2) 0.3593(2) 0.0695(6) Uani 0.447(7) 1 d . . P A 2
I1A I 0.1348(2) 0.75595(13) 0.3245(4) 0.1066(15) Uani 0.553(7) 1 d . . P A 1
I1" I 0.1439(2) 0.7398(2) 0.4002(6) 0.121(2) Uani 0.447(7) 1 d . . P A 2
N1A N 0.0803(6) 0.5350(4) 0.3328(6) 0.066(2) Uani 1 1 d G U . . .
C1A C 0.0474(6) 0.4935(5) 0.2536(5) 0.080(4) Uani 1 1 d G . . A .
H1AA H 0.0324 0.5099 0.1884 0.096 Uiso 1 1 d R U . . .
C2A C 0.0363(8) 0.4279(4) 0.2699(10) 0.135(8) Uani 1 1 d DG U . A .
H2AA H 0.0135 0.3992 0.2152 0.162 Uiso 1 1 d R U . . .
C3A C 0.0582(11) 0.4038(4) 0.3653(12) 0.083(8) Uani 0.553(7) 1 d G U P A 1
H3AA H 0.0507 0.3590 0.3764 0.099 Uiso 0.553(7) 1 d R U P A 1
C4A C 0.0912(11) 0.4453(6) 0.4445(8) 0.074(6) Uani 0.553(7) 1 d DG U P A 1
C13A C 0.1022(8) 0.5109(6) 0.4283(5) 0.067(6) Uani 0.553(7) 1 d G . P A 1
C3" C 0.048(3) 0.3754(12) 0.333(2) 0.126(15) Uani 0.447(7) 1 d D U P A 2
H3"A H 0.0387 0.3299 0.3277 0.151 Uiso 0.447(7) 1 d R U P A 2
C5A C 0.121(2) 0.4328(16) 0.5452(9) 0.101(11) Uani 0.553(7) 1 d D U P A 1
H5AA H 0.1173 0.3891 0.5650 0.122 Uiso 0.553(7) 1 d R U P A 1
C6A C 0.154(2) 0.4778(10) 0.620(2) 0.096(11) Uani 0.553(7) 1 d D U P A 1
H6AA H 0.1666 0.4639 0.6862 0.115 Uiso 0.553(7) 1 d R U P A 1
C7A C 0.1696(16) 0.5424(10) 0.6002(16) 0.098(11) Uani 0.553(7) 1 d DG U P A 1
C8A C 0.2065(16) 0.5889(15) 0.6712(11) 0.11(3) Uani 0.553(7) 1 d G U P A 1
H8AA H 0.2255 0.5771 0.7386 0.135 Uiso 0.553(7) 1 d R U P A 1
C9A C 0.2154(14) 0.6527(13) 0.6434(15) 0.125(15) Uani 0.553(7) 1 d G U P A 1
H9AA H 0.2406 0.6845 0.6920 0.150 Uiso 0.553(7) 1 d R U P A 1
C10A C 0.1875(13) 0.6700(8) 0.5447(18) 0.109(12) Uani 0.553(7) 1 d G U P A 1
H10B H 0.1937 0.7136 0.5257 0.130 Uiso 0.553(7) 1 d R U P A 1
C11A C 0.1506(11) 0.6235(9) 0.4737(11) 0.061(8) Uani 0.553(7) 1 d G . P A 1
C12A C 0.1417(12) 0.5597(8) 0.5015(13) 0.060(9) Uani 0.553(7) 1 d G U P A 1
C8" C 0.176(2) 0.523(2) 0.674(2) 0.110(17) Uani 0.447(7) 1 d D . P A 2
H8"A H 0.1859 0.5012 0.7349 0.132 Uiso 0.447(7) 1 d R U P A 2
C9" C 0.196(4) 0.590(2) 0.674(2) 0.12(4) Uani 0.447(7) 1 d D U P A 2
H9"A H 0.2209 0.6124 0.7339 0.145 Uiso 0.447(7) 1 d R U P A 2
C10" C 0.178(3) 0.625(2) 0.581(2) 0.13(2) Uani 0.447(7) 1 d D . P A 2
H10C H 0.1904 0.6700 0.5793 0.157 Uiso 0.447(7) 1 d R U P A 2
C11" C 0.144(4) 0.5906(16) 0.499(3) 0.072(13) Uani 0.447(7) 1 d D . P A 2
N2' N 0.0512(17) 0.6419(16) 0.2079(14) 0.060(7) Uani 0.447(7) 1 d G . P A 2
C14' C 0.1114(14) 0.6330(12) 0.1448(15) 0.065(9) Uani 0.447(7) 1 d G . P A 2
H14B H 0.1711 0.6107 0.1670 0.078 Uiso 0.447(7) 1 d R U P A 2
C15' C 0.0843(14) 0.6569(11) 0.0493(14) 0.071(8) Uani 0.447(7) 1 d G . P A 2
H15B H 0.1255 0.6508 0.0061 0.085 Uiso 0.447(7) 1 d R U P A 2
C16' C -0.0030(15) 0.6895(10) 0.0168(14) 0.074(9) Uani 0.447(7) 1 d G . P A 2
H16B H -0.0215 0.7058 -0.0485 0.089 Uiso 0.447(7) 1 d R U P A 2
C17' C -0.0632(12) 0.6984(11) 0.0799(19) 0.077(9) Uani 0.447(7) 1 d G . P A 2
H17B H -0.1229 0.7207 0.0577 0.092 Uiso 0.447(7) 1 d R U P A 2
C18' C -0.0361(16) 0.6746(17) 0.1754(18) 0.15(3) Uani 0.447(7) 1 d G . P A 2
H18B H -0.0772 0.6807 0.2186 0.177 Uiso 0.447(7) 1 d R U P A 2
N2A N 0.0525(17) 0.6469(16) 0.1765(13) 0.091(10) Uani 0.553(7) 1 d G . P A 1
C14A C 0.1003(15) 0.6263(17) 0.1068(16) 0.130(19) Uani 0.553(7) 1 d G . P A 1
H14C H 0.1657 0.6123 0.1270 0.157 Uiso 0.553(7) 1 d R U P A 1
C15A C 0.0524(18) 0.6262(17) 0.0076(15) 0.15(2) Uani 0.553(7) 1 d G . P A 1
H15C H 0.0851 0.6121 -0.0400 0.180 Uiso 0.553(7) 1 d R U P A 1
C16A C -0.0433(18) 0.6467(14) -0.0220(12) 0.15(2) Uani 0.553(7) 1 d G . P A 1
H16C H -0.0760 0.6466 -0.0898 0.186 Uiso 0.553(7) 1 d R U P A 1
C17A C -0.0911(14) 0.6673(12) 0.0477(17) 0.097(10) Uani 0.553(7) 1 d G . P A 1
H17C H -0.1565 0.6813 0.0275 0.117 Uiso 0.553(7) 1 d R U P A 1
C18A C -0.0432(17) 0.6674(14) 0.1469(15) 0.100(13) Uani 0.553(7) 1 d G . P A 1
H18C H -0.0759 0.6815 0.1945 0.121 Uiso 0.553(7) 1 d R U P A 1
C12" C 0.1256(16) 0.5209(9) 0.4962(17) 0.059(8) Uani 0.447(7) 1 d DG . P A 2
C13" C 0.0935(16) 0.4872(9) 0.4084(13) 0.083(10) Uani 0.447(7) 1 d G U P A 2
C4" C 0.0784(15) 0.4208(9) 0.4099(14) 0.049(5) Uani 0.447(7) 1 d DG U P A 2
C5" C 0.0954(15) 0.3881(9) 0.4991(18) 0.099(12) Uani 0.447(7) 1 d G . P A 2
H5"A H 0.0851 0.3427 0.5001 0.118 Uiso 0.447(7) 1 d R U P A 2
C6" C 0.1276(18) 0.4218(14) 0.5869(13) 0.090(13) Uani 0.447(7) 1 d G . P A 2
H6"A H 0.1393 0.3994 0.6479 0.108 Uiso 0.447(7) 1 d R U P A 2
C7" C 0.1427(18) 0.4882(14) 0.5854(13) 0.12(2) Uani 0.447(7) 1 d DG U P A 2

loop_
_atom_site_aniso_label
_atom_site_aniso_U_11
_atom_site_aniso_U_22
_atom_site_aniso_U_33
_atom_site_aniso_U_23
_atom_site_aniso_U_13
_atom_site_aniso_U_12
Au1 0.04301(19) 0.0559(2) 0.03701(17) -0.00507(15) 0.00936(12) -0.00211(15)
I1 0.0893(5) 0.0818(6) 0.0403(3) 0.0020(3) 0.0113(3) 0.0007(4)
C1 0.034(4) 0.050(5) 0.053(5) -0.009(4) 0.014(4) 0.002(4)
C2 0.040(5) 0.069(7) 0.057(5) -0.009(5) 0.015(4) 0.002(4)
N2 0.052(4) 0.061(5) 0.037(4) 0.001(3) 0.010(3) -0.002(4)
C3 0.043(5) 0.074(8) 0.084(8) -0.032(7) 0.021(5) -0.008(5)
C4 0.051(6) 0.056(7) 0.102(9) -0.021(7) 0.035(6) -0.006(5)
C5 0.041(5) 0.061(7) 0.081(7) -0.008(6) 0.026(5) 0.000(4)
C6 0.064(7) 0.053(6) 0.094(9) 0.000(6) 0.041(6) 0.000(5)
C7 0.062(6) 0.062(7) 0.084(8) 0.022(6) 0.035(6) 0.013(5)
C8 0.046(5) 0.058(6) 0.060(6) 0.007(5) 0.021(4) 0.004(4)
C9 0.072(7) 0.082(9) 0.047(5) 0.013(5) 0.024(5) 0.016(6)
C10 0.070(7) 0.087(9) 0.033(5) 0.000(5) 0.009(4) 0.004(6)
C11 0.053(5) 0.053(6) 0.045(5) -0.005(4) 0.011(4) 0.002(4)
N1 0.039(4) 0.052(5) 0.042(4) -0.003(3) 0.011(3) 0.002(3)
C12 0.035(4) 0.058(6) 0.051(5) -0.004(4) 0.017(4) 0.010(4)
C13 0.037(4) 0.052(6) 0.064(6) -0.016(5) 0.022(4) -0.001(4)
C14 0.050(6) 0.064(7) 0.085(8) 0.005(6) -0.011(5) -0.001(5)
C15 0.091(9) 0.075(9) 0.064(7) 0.014(7) -0.019(6) -0.030(8)
C16 0.160(16) 0.067(9) 0.043(6) -0.011(6) 0.033(8) -0.030(9)
C17 0.157(16) 0.068(9) 0.123(13) -0.011(9) 0.096(13) 0.002(10)
C18 0.091(9) 0.067(8) 0.098(9) -0.019(7) 0.055(8) -0.007(7)
Sb1 0.0811(5) 0.0686(5) 0.0551(4) -0.0019(4) 0.0123(4) 0.0129(4)
F1 0.128(7) 0.068(4) 0.064(4) 0.005(3) 0.003(4) 0.007(4)
F2 0.116(6) 0.088(5) 0.069(4) 0.000(4) 0.028(4) 0.015(5)
F3 0.132(7) 0.109(7) 0.061(4) -0.014(4) 0.016(4) 0.028(5)
F4 0.082(6) 0.242(13) 0.074(5) 0.017(7) 0.002(4) 0.040(7)
F5 0.103(7) 0.183(12) 0.129(8) 0.018(7) 0.019(6) -0.052(7)
F6 0.343(19) 0.069(6) 0.086(6) -0.001(5) 0.016(9) 0.049(9)
Sb2 0.1303(9) 0.1057(8) 0.0565(5) -0.0125(5) 0.0197(5) 0.0297(7)
F7 0.114(8) 0.180(12) 0.184(11) 0.019(9) 0.065(8) 0.033(8)
F8 0.198(14) 0.110(10) 0.35(2) 0.057(12) 0.128(15) 0.046(9)
F9 0.32(3) 0.183(17) 0.57(4) 0.16(2) 0.34(3) 0.113(18)
F10 0.162(18) 0.110(13) 0.071(9) 0.014(9) 0.048(10) 0.041(13)
F11 0.054(9) 0.60(7) 0.051(9) 0.03(2) -0.004(7) 0.08(2)
F12 0.107(12) 0.133(15) 0.089(11) 0.009(10) -0.020(9) -0.016(11)
F10' 0.11(2) 0.18(3) 0.22(3) -0.03(3) 0.08(2) -0.008(19)
F11' 0.16(3) 0.21(3) 0.15(3) -0.10(2) 0.04(2) -0.06(2)
F12' 0.091(12) 0.090(12) 0.054(8) -0.005(8) 0.009(7) -0.004(9)
Au1A 0.0461(5) 0.0765(10) 0.0665(12) -0.0158(8) 0.0142(7) 0.0081(5)
Au1" 0.0477(6) 0.1063(17) 0.0516(11) -0.0043(9) 0.0070(7) 0.0189(8)
I1A 0.0811(15) 0.0931(15) 0.162(4) -0.0364(18) 0.0609(19) -0.0202(11)
I1" 0.0882(17) 0.110(2) 0.150(5) -0.047(3) 0.000(2) -0.0035(15)
N1A 0.065(2) 0.067(2) 0.065(2) 0.0003(10) 0.0162(11) 0.0009(10)
C1A 0.045(6) 0.072(8) 0.111(10) 0.017(7) -0.002(6) 0.011(5)
C2A 0.053(8) 0.100(14) 0.23(3) -0.017(14) -0.011(11) -0.001(9)
C3A 0.035(11) 0.036(12) 0.16(2) -0.013(12) -0.016(13) 0.000(9)
C4A 0.074(6) 0.074(6) 0.074(6) 0.0000(10) 0.0184(17) 0.0002(10)
C13A 0.028(8) 0.12(2) 0.051(11) 0.012(14) 0.001(8) 0.031(10)
C3" 0.054(19) 0.10(3) 0.20(4) -0.03(2) -0.02(2) -0.01(2)
C5A 0.08(2) 0.13(3) 0.095(12) 0.035(17) 0.025(17) 0.06(2)
C6A 0.045(15) 0.18(4) 0.06(2) 0.033(17) 0.010(13) 0.05(2)
C7A 0.036(12) 0.18(4) 0.076(15) 0.00(2) 0.004(11) 0.031(18)
C8A 0.029(14) 0.22(8) 0.08(4) -0.04(4) 0.001(15) 0.02(2)
C9A 0.039(12) 0.23(4) 0.109(19) -0.10(2) 0.022(13) -0.01(2)
C10A 0.037(11) 0.15(3) 0.12(2) -0.07(2) 0.000(14) 0.019(17)
C11A 0.019(8) 0.069(17) 0.096(18) -0.031(14) 0.015(9) 0.009(10)
C12A 0.036(11) 0.08(3) 0.055(10) -0.043(17) 0.001(8) 0.011(19)
C8" 0.052(19) 0.22(5) 0.059(19) 0.02(3) 0.007(15) 0.08(3)
C9" 0.11(4) 0.20(8) 0.04(3) -0.05(4) -0.01(2) 0.06(4)
C10" 0.09(3) 0.21(6) 0.07(2) -0.05(3) -0.008(19) 0.10(4)
C11" 0.056(18) 0.07(3) 0.07(2) -0.05(2) -0.010(14) 0.022(19)
N2' 0.042(11) 0.074(17) 0.069(15) 0.033(14) 0.027(10) 0.016(11)
C14' 0.09(2) 0.054(15) 0.07(2) 0.028(14) 0.064(17) 0.037(14)
C15' 0.081(19) 0.09(2) 0.039(15) 0.015(14) 0.015(13) 0.038(16)
C16' 0.066(16) 0.057(17) 0.09(2) 0.011(15) 0.009(15) -0.001(14)
C17' 0.068(18) 0.056(19) 0.10(3) 0.017(18) 0.017(18) 0.000(14)
C18' 0.06(3) 0.22(8) 0.16(4) 0.06(5) 0.00(3) 0.01(4)
N2A 0.12(2) 0.09(2) 0.073(16) 0.010(15) 0.033(16) 0.022(16)
C14A 0.12(3) 0.21(5) 0.07(2) 0.01(3) 0.034(19) 0.08(3)
C15A 0.17(4) 0.23(5) 0.057(18) 0.01(2) 0.04(2) 0.10(4)
C16A 0.19(4) 0.21(5) 0.09(2) 0.06(3) 0.07(2) 0.15(4)
C17A 0.11(2) 0.10(3) 0.09(2) 0.005(19) 0.028(17) 0.032(19)
C18A 0.06(2) 0.13(4) 0.13(3) 0.03(2) 0.058(18) 0.04(2)
C12" 0.025(12) 0.10(2) 0.050(14) -0.003(17) 0.002(10) 0.031(15)
C13" 0.083(10) 0.083(10) 0.083(10) -0.0001(10) 0.021(3) 0.0001(10)
C4" 0.049(5) 0.049(5) 0.050(5) -0.0002(10) 0.0122(16) 0.0003(10)
C5" 0.07(2) 0.11(3) 0.12(3) 0.04(2) 0.05(2) 0.06(2)
C6" 0.042(16) 0.15(4) 0.09(2) 0.08(2) 0.030(16) 0.044(19)
C7" 0.06(2) 0.27(7) 0.04(2) 0.04(3) 0.022(18) 0.09(4)

_geom_special_details            
;
 All esds (except the esd in the dihedral angle between two l.s. planes)
 are estimated using the full covariance matrix.  The cell esds are taken
 into account individually in the estimation of esds in distances, angles
 and torsion angles; correlations between esds in cell parameters are only
 used when they are defined by crystal symmetry.  An approximate (isotropic)
 treatment of cell esds is used for estimating esds involving l.s. planes.
;

loop_
_geom_bond_atom_site_label_1
_geom_bond_atom_site_label_2
_geom_bond_distance
_geom_bond_site_symmetry_2
_geom_bond_publ_flag
Au1 C1 2.023(10) . ?
Au1 N1 2.068(7) . ?
Au1 N2 2.119(9) . ?
Au1 I1 2.5559(17) . ?
C1 C2 1.378(13) . ?
C1 C13 1.394(14) . ?
C2 C3 1.382(16) . ?
C2 H2A 0.9500 . ?
N2 C14 1.303(14) . ?
N2 C18 1.325(15) . ?
C3 C4 1.345(18) . ?
C3 H3A 0.9500 . ?
C4 C5 1.395(16) . ?
C4 H4A 0.9500 . ?
C5 C13 1.410(15) . ?
C5 C6 1.437(17) . ?
C6 C7 1.332(17) . ?
C6 H6A 0.9500 . ?
C7 C8 1.424(16) . ?
C7 H7A 0.9500 . ?
C8 C12 1.389(14) . ?
C8 C9 1.405(16) . ?
C9 C10 1.370(17) . ?
C9 H9A 0.9500 . ?
C10 C11 1.395(14) . ?
C10 H10A 0.9500 . ?
C11 N1 1.296(12) . ?
C11 H11A 0.9500 . ?
N1 C12 1.359(12) . ?
C12 C13 1.425(13) . ?
C14 C15 1.354(17) . ?
C14 H14A 0.9500 . ?
C15 C16 1.36(2) . ?
C15 H15A 0.9500 . ?
C16 C17 1.35(2) . ?
C16 H16A 0.9500 . ?
C17 C18 1.34(2) . ?
C17 H17A 0.9500 . ?
C18 H18A 0.9500 . ?
Sb1 F5 1.811(10) . ?
Sb1 F6 1.825(10) . ?
Sb1 F1 1.835(8) . ?
Sb1 F4 1.854(10) . ?
Sb1 F3 1.857(7) . ?
Sb1 F2 1.875(7) . ?
Sb2 F11 1.615(14) . ?
Sb2 F12' 1.731(15) . ?
Sb2 F8 1.762(13) . ?
Sb2 F7 1.769(11) . ?
Sb2 F9 1.8000(15) . ?
Sb2 F10 1.807(16) . ?
Sb2 F11' 1.96(3) . ?
Sb2 F12 1.982(15) . ?
Sb2 F10' 2.03(2) . ?
Au1A C11A 2.007(16) . ?
Au1A N1A 2.076(8) . ?
Au1A N2A 2.079(17) . ?
Au1A I1A 2.563(4) . ?
Au1" N1A 1.805(8) . ?
Au1" C11" 1.99(4) . ?
Au1" N2' 2.121(18) . ?
Au1" I1" 2.579(5) . ?
N1A C1A 1.3900 . ?
N1A C13A 1.3900 . ?
N1A C13" 1.428(16) . ?
C1A C2A 1.3900 . ?
C1A H1AA 0.9500 . ?
C2A C3" 1.387(5) . ?
C2A C3A 1.3900 . ?
C2A C4" 1.912(19) . ?
C2A H2AA 0.9601 . ?
C3A C4A 1.3900 . ?
C3A H3AA 0.9500 . ?
C4A C13A 1.3900 . ?
C4A C5A 1.394(5) . ?
C13A C12A 1.450(16) . ?
C3" C4" 1.41(3) . ?
C3" H3"A 0.9500 . ?
C5A C6A 1.392(5) . ?
C5A H5AA 0.9500 . ?
C6A C7A 1.391(5) . ?
C6A H6AA 0.9500 . ?
C7A C8A 1.3900 . ?
C7A C12A 1.3900 . ?
C8A C9A 1.3900 . ?
C8A H8AA 0.9500 . ?
C9A C10A 1.3900 . ?
C9A H9AA 0.9500 . ?
C10A C11A 1.3900 . ?
C10A H10B 0.9500 . ?
C11A C12A 1.3900 . ?
C8" C9" 1.41(4) . ?
C8" C7" 1.41(4) . ?
C8" H8"A 0.9499 . ?
C9" C10" 1.45(4) . ?
C9" H9"A 0.9500 . ?
C10" C11" 1.34(4) . ?
C10" H10C 0.9500 . ?
C11" C12" 1.46(3) . ?
N2' C14' 1.3900 . ?
N2' C18' 1.3900 . ?
C14' C15' 1.3900 . ?
C14' H14B 0.9500 . ?
C15' C16' 1.3900 . ?
C15' H15B 0.9500 . ?
C16' C17' 1.3900 . ?
C16' H16B 0.9500 . ?
C17' C18' 1.3900 . ?
C17' H17B 0.9500 . ?
C18' H18B 0.9500 . ?
N2A C14A 1.3900 . ?
N2A C18A 1.3900 . ?
C14A C15A 1.3900 . ?
C14A H14C 0.9500 . ?
C15A C16A 1.3900 . ?
C15A H15C 0.9500 . ?
C16A C17A 1.3900 . ?
C16A H16C 0.9500 . ?
C17A C18A 1.3900 . ?
C17A H17C 0.9500 . ?
C18A H18C 0.9500 . ?
C12" C13" 1.3900 . ?
C12" C7" 1.3900 . ?
C13" C4" 1.3900 . ?
C4" C5" 1.3900 . ?
C5" C6" 1.3900 . ?
C5" H5"A 0.9500 . ?
C6" C7" 1.3900 . ?
C6" H6"A 0.9500 . ?

loop_
_geom_angle_atom_site_label_1
_geom_angle_atom_site_label_2
_geom_angle_atom_site_label_3
_geom_angle
_geom_angle_site_symmetry_1
_geom_angle_site_symmetry_3
_geom_angle_publ_flag
C1 Au1 N1 82.8(3) . . ?
C1 Au1 N2 175.6(3) . . ?
N1 Au1 N2 93.0(3) . . ?
C1 Au1 I1 95.1(3) . . ?
N1 Au1 I1 177.6(2) . . ?
N2 Au1 I1 89.2(2) . . ?
C2 C1 C13 118.6(9) . . ?
C2 C1 Au1 131.3(8) . . ?
C13 C1 Au1 110.0(7) . . ?
C1 C2 C3 120.3(11) . . ?
C1 C2 H2A 119.8 . . ?
C3 C2 H2A 119.8 . . ?
C14 N2 C18 117.5(11) . . ?
C14 N2 Au1 120.5(8) . . ?
C18 N2 Au1 122.0(8) . . ?
C4 C3 C2 120.9(11) . . ?
C4 C3 H3A 119.6 . . ?
C2 C3 H3A 119.6 . . ?
C3 C4 C5 121.8(11) . . ?
C3 C4 H4A 119.1 . . ?
C5 C4 H4A 119.1 . . ?
C4 C5 C13 117.0(11) . . ?
C4 C5 C6 125.5(11) . . ?
C13 C5 C6 117.5(10) . . ?
C7 C6 C5 122.2(11) . . ?
C7 C6 H6A 118.9 . . ?
C5 C6 H6A 118.9 . . ?
C6 C7 C8 121.7(11) . . ?
C6 C7 H7A 119.2 . . ?
C8 C7 H7A 119.2 . . ?
C12 C8 C9 117.1(10) . . ?
C12 C8 C7 117.5(10) . . ?
C9 C8 C7 125.4(10) . . ?
C10 C9 C8 120.0(10) . . ?
C10 C9 H9A 120.0 . . ?
C8 C9 H9A 120.0 . . ?
C9 C10 C11 118.3(10) . . ?
C9 C10 H10A 120.9 . . ?
C11 C10 H10A 120.9 . . ?
N1 C11 C10 123.1(10) . . ?
N1 C11 H11A 118.5 . . ?
C10 C11 H11A 118.4 . . ?
C11 N1 C12 119.3(8) . . ?
C11 N1 Au1 128.9(7) . . ?
C12 N1 Au1 111.8(6) . . ?
N1 C12 C8 122.2(9) . . ?
N1 C12 C13 115.9(8) . . ?
C8 C12 C13 121.9(10) . . ?
C1 C13 C5 121.4(9) . . ?
C1 C13 C12 119.5(9) . . ?
C5 C13 C12 119.1(10) . . ?
N2 C14 C15 122.2(13) . . ?
N2 C14 H14A 118.9 . . ?
C15 C14 H14A 118.9 . . ?
C14 C15 C16 119.7(14) . . ?
C14 C15 H15A 120.1 . . ?
C16 C15 H15A 120.2 . . ?
C17 C16 C15 118.2(13) . . ?
C17 C16 H16A 120.9 . . ?
C15 C16 H16A 120.9 . . ?
C18 C17 C16 118.7(15) . . ?
C18 C17 H17A 120.6 . . ?
C16 C17 H17A 120.6 . . ?
N2 C18 C17 123.6(14) . . ?
N2 C18 H18A 118.2 . . ?
C17 C18 H18A 118.2 . . ?
F5 Sb1 F6 90.4(7) . . ?
F5 Sb1 F1 88.9(5) . . ?
F6 Sb1 F1 179.2(6) . . ?
F5 Sb1 F4 176.7(6) . . ?
F6 Sb1 F4 92.2(7) . . ?
F1 Sb1 F4 88.5(5) . . ?
F5 Sb1 F3 92.2(5) . . ?
F6 Sb1 F3 90.7(5) . . ?
F1 Sb1 F3 89.0(4) . . ?
F4 Sb1 F3 89.9(4) . . ?
F5 Sb1 F2 91.0(5) . . ?
F6 Sb1 F2 89.6(4) . . ?
F1 Sb1 F2 90.7(3) . . ?
F4 Sb1 F2 86.9(4) . . ?
F3 Sb1 F2 176.8(4) . . ?
F11 Sb2 F8 116(2) . . ?
F12' Sb2 F8 109.5(9) . . ?
F11 Sb2 F7 101.3(8) . . ?
F12' Sb2 F7 108.0(8) . . ?
F8 Sb2 F7 96.1(6) . . ?
F11 Sb2 F9 68.5(18) . . ?
F12' Sb2 F9 66.2(12) . . ?
F8 Sb2 F9 175.4(13) . . ?
F7 Sb2 F9 84.0(6) . . ?
F11 Sb2 F10 93.7(9) . . ?
F8 Sb2 F10 82.2(8) . . ?
F7 Sb2 F10 164.0(9) . . ?
F9 Sb2 F10 96.4(8) . . ?
F12' Sb2 F11' 163.0(13) . . ?
F8 Sb2 F11' 79.7(14) . . ?
F7 Sb2 F11' 84.4(12) . . ?
F9 Sb2 F11' 104.8(16) . . ?
F11 Sb2 F12 165(2) . . ?
F8 Sb2 F12 79.4(8) . . ?
F7 Sb2 F12 74.8(7) . . ?
F9 Sb2 F12 96.3(12) . . ?
F10 Sb2 F12 89.3(9) . . ?
F12' Sb2 F10' 88.2(12) . . ?
F8 Sb2 F10' 93.0(11) . . ?
F7 Sb2 F10' 157.3(13) . . ?
F9 Sb2 F10' 88.5(11) . . ?
F11' Sb2 F10' 76.9(15) . . ?
C11A Au1A N1A 82.7(6) . . ?
C11A Au1A N2A 178.8(10) . . ?
N1A Au1A N2A 98.4(10) . . ?
C11A Au1A I1A 96.1(6) . . ?
N1A Au1A I1A 178.4(3) . . ?
N2A Au1A I1A 82.8(9) . . ?
N1A Au1" C11" 84.4(9) . . ?
N1A Au1" N2' 90.1(10) . . ?
C11" Au1" N2' 173.6(15) . . ?
N1A Au1" I1" 178.5(3) . . ?
C11" Au1" I1" 94.5(9) . . ?
N2' Au1" I1" 91.0(10) . . ?
C1A N1A C13A 120.0 . . ?
C1A N1A C13" 97.1(8) . . ?
C1A N1A Au1" 140.6(6) . . ?
C13" N1A Au1" 122.4(10) . . ?
C1A N1A Au1A 127.2(5) . . ?
C13A N1A Au1A 112.8(5) . . ?
N1A C1A C2A 120.0 . . ?
N1A C1A H1AA 120.0 . . ?
C2A C1A H1AA 120.0 . . ?
C3" C2A C1A 150.3(14) . . ?
C3A C2A C1A 120.0 . . ?
C3" C2A C4" 47.4(15) . . ?
C1A C2A C4" 103.0(6) . . ?
C3" C2A H2AA 89.6 . . ?
C3A C2A H2AA 120.0 . . ?
C1A C2A H2AA 120.0 . . ?
C4" C2A H2AA 137.0 . . ?
C4A C3A C2A 120.0 . . ?
C4A C3A H3AA 120.0 . . ?
C2A C3A H3AA 120.0 . . ?
C3A C4A C13A 120.0 . . ?
C3A C4A C5A 130.8(17) . . ?
C13A C4A C5A 109.2(17) . . ?
C4A C13A N1A 120.0 . . ?
C4A C13A C12A 127.1(10) . . ?
N1A C13A C12A 112.8(10) . . ?
C2A C3" C4" 86.2(16) . . ?
C2A C3" H3"A 136.9 . . ?
C4" C3" H3"A 136.9 . . ?
C6A C5A C4A 127(3) . . ?
C6A C5A H5AA 116.6 . . ?
C4A C5A H5AA 116.6 . . ?
C7A C6A C5A 122(3) . . ?
C7A C6A H6AA 118.8 . . ?
C5A C6A H6AA 118.8 . . ?
C8A C7A C12A 120.0 . . ?
C8A C7A C6A 125(2) . . ?
C12A C7A C6A 115(2) . . ?
C7A C8A C9A 120.0 . . ?
C7A C8A H8AA 120.0 . . ?
C9A C8A H8AA 120.0 . . ?
C8A C9A C10A 120.0 . . ?
C8A C9A H9AA 120.0 . . ?
C10A C9A H9AA 120.0 . . ?
C9A C10A C11A 120.0 . . ?
C9A C10A H10B 120.0 . . ?
C11A C10A H10B 120.0 . . ?
C12A C11A C10A 120.0 . . ?
C12A C11A Au1A 110.9(11) . . ?
C10A C11A Au1A 129.1(11) . . ?
C11A C12A C7A 120.0 . . ?
C11A C12A C13A 120.6(14) . . ?
C7A C12A C13A 119.4(14) . . ?
C9" C8" C7" 122(3) . . ?
C9" C8" H8"A 119.2 . . ?
C7" C8" H8"A 119.2 . . ?
C8" C9" C10" 120(3) . . ?
C8" C9" H9"A 120.1 . . ?
C10" C9" H9"A 120.1 . . ?
C11" C10" C9" 117(4) . . ?
C11" C10" H10C 121.4 . . ?
C9" C10" H10C 121.5 . . ?
C10" C11" C12" 125(4) . . ?
C10" C11" Au1" 130(3) . . ?
C12" C11" Au1" 105(2) . . ?
C14' N2' C18' 120.0 . . ?
C14' N2' Au1" 118.9(12) . . ?
C18' N2' Au1" 120.2(12) . . ?
C15' C14' N2' 120.0 . . ?
C15' C14' H14B 120.0 . . ?
N2' C14' H14B 120.0 . . ?
C16' C15' C14' 120.0 . . ?
C16' C15' H15B 120.0 . . ?
C14' C15' H15B 120.0 . . ?
C17' C16' C15' 120.0 . . ?
C17' C16' H16B 120.0 . . ?
C15' C16' H16B 120.0 . . ?
C16' C17' C18' 120.0 . . ?
C16' C17' H17B 120.0 . . ?
C18' C17' H17B 120.0 . . ?
C17' C18' N2' 120.0 . . ?
C17' C18' H18B 120.0 . . ?
N2' C18' H18B 120.0 . . ?
C14A N2A C18A 120.0 . . ?
C14A N2A Au1A 124.9(12) . . ?
C18A N2A Au1A 114.1(12) . . ?
C15A C14A N2A 120.0 . . ?
C15A C14A H14C 120.0 . . ?
N2A C14A H14C 120.0 . . ?
C14A C15A C16A 120.0 . . ?
C14A C15A H15C 120.0 . . ?
C16A C15A H15C 120.0 . . ?
C17A C16A C15A 120.0 . . ?
C17A C16A H16C 120.0 . . ?
C15A C16A H16C 120.0 . . ?
C16A C17A C18A 120.0 . . ?
C16A C17A H17C 120.0 . . ?
C18A C17A H17C 120.0 . . ?
C17A C18A N2A 120.0 . . ?
C17A C18A H18C 120.0 . . ?
N2A C18A H18C 120.0 . . ?
C13" C12" C7" 120.0 . . ?
C13" C12" C11" 122(3) . . ?
C7" C12" C11" 118(3) . . ?
C12" C13" C4" 120.0 . . ?
C12" C13" N1A 105.4(15) . . ?
C4" C13" N1A 134.6(14) . . ?
C5" C4" C13" 120.0 . . ?
C5" C4" C3" 108.3(15) . . ?
C13" C4" C3" 131.7(15) . . ?
C5" C4" C2A 154.6(12) . . ?
C13" C4" C2A 85.4(12) . . ?
C3" C4" C2A 46.4(6) . . ?
C6" C5" C4" 120.0 . . ?
C6" C5" H5"A 120.0 . . ?
C4" C5" H5"A 120.0 . . ?
C5" C6" C7" 120.0 . . ?
C5" C6" H6"A 120.0 . . ?
C7" C6" H6"A 120.0 . . ?
C6" C7" C12" 120.0 . . ?
C6" C7" C8" 121(3) . . ?
C12" C7" C8" 119(3) . . ?

loop_
_geom_torsion_atom_site_label_1
_geom_torsion_atom_site_label_2
_geom_torsion_atom_site_label_3
_geom_torsion_atom_site_label_4
_geom_torsion
_geom_torsion_site_symmetry_1
_geom_torsion_site_symmetry_2
_geom_torsion_site_symmetry_3
_geom_torsion_site_symmetry_4
_geom_torsion_publ_flag
C13 C1 C2 C3 -1.9(13) . . . . ?
Au1 C1 C2 C3 -178.9(7) . . . . ?
C1 C2 C3 C4 0.8(15) . . . . ?
C2 C3 C4 C5 0.9(16) . . . . ?
C3 C4 C5 C13 -1.3(15) . . . . ?
C3 C4 C5 C6 179.0(10) . . . . ?
C4 C5 C6 C7 178.7(10) . . . . ?
C13 C5 C6 C7 -0.9(15) . . . . ?
C5 C6 C7 C8 0.9(17) . . . . ?
C6 C7 C8 C12 -0.5(15) . . . . ?
C6 C7 C8 C9 -180.0(11) . . . . ?
C12 C8 C9 C10 -0.4(15) . . . . ?
C7 C8 C9 C10 179.0(10) . . . . ?
C8 C9 C10 C11 1.0(16) . . . . ?
C9 C10 C11 N1 -1.1(16) . . . . ?
C10 C11 N1 C12 0.5(14) . . . . ?
C10 C11 N1 Au1 179.3(7) . . . . ?
C11 N1 C12 C8 0.1(12) . . . . ?
Au1 N1 C12 C8 -178.9(7) . . . . ?
C11 N1 C12 C13 -179.8(8) . . . . ?
Au1 N1 C12 C13 1.3(9) . . . . ?
C9 C8 C12 N1 -0.1(13) . . . . ?
C7 C8 C12 N1 -179.6(8) . . . . ?
C9 C8 C12 C13 179.7(8) . . . . ?
C7 C8 C12 C13 0.2(13) . . . . ?
C2 C1 C13 C5 1.4(13) . . . . ?
Au1 C1 C13 C5 179.0(7) . . . . ?
C2 C1 C13 C12 -179.3(8) . . . . ?
Au1 C1 C13 C12 -1.7(10) . . . . ?
C4 C5 C13 C1 0.2(13) . . . . ?
C6 C5 C13 C1 179.9(9) . . . . ?
C4 C5 C13 C12 -179.1(8) . . . . ?
C6 C5 C13 C12 0.6(13) . . . . ?
N1 C12 C13 C1 0.3(12) . . . . ?
C8 C12 C13 C1 -179.6(8) . . . . ?
N1 C12 C13 C5 179.6(8) . . . . ?
C8 C12 C13 C5 -0.3(13) . . . . ?
C18 N2 C14 C15 -0.9(18) . . . . ?
Au1 N2 C14 C15 179.3(9) . . . . ?
N2 C14 C15 C16 0(2) . . . . ?
C14 C15 C16 C17 2(2) . . . . ?
C15 C16 C17 C18 -3(2) . . . . ?
C14 N2 C18 C17 0(2) . . . . ?
Au1 N2 C18 C17 -179.9(12) . . . . ?
C16 C17 C18 N2 2(2) . . . . ?
C11" Au1" N1A C1A -179.7(17) . . . . ?
N2' Au1" N1A C1A 3.7(10) . . . . ?
C11" Au1" N1A C13A 2.6(15) . . . . ?
N2' Au1" N1A C13A -174.1(7) . . . . ?
C11" Au1" N1A C13" 2(2) . . . . ?
N2' Au1" N1A C13" -175.1(14) . . . . ?
C11" Au1" N1A Au1A -170.6(16) . . . . ?
N2' Au1" N1A Au1A 12.7(8) . . . . ?
C13A N1A C1A C2A 0.0 . . . . ?
C13" N1A C1A C2A 1.5(11) . . . . ?
Au1" N1A C1A C2A -177.4(9) . . . . ?
Au1A N1A C1A C2A 179.9(7) . . . . ?
N1A C1A C2A C3" -6(4) . . . . ?
N1A C1A C2A C3A 0.0 . . . . ?
N1A C1A C2A C4" -1.4(9) . . . . ?
C3" C2A C3A C4A 174(4) . . . . ?
C1A C2A C3A C4A 0.0 . . . . ?
C4" C2A C3A C4A 4(3) . . . . ?
C2A C3A C4A C13A 0.0 . . . . ?
C2A C3A C4A C5A -178(2) . . . . ?
C3A C4A C13A N1A 0.0 . . . . ?
C5A C4A C13A N1A 178.1(19) . . . . ?
C3A C4A C13A C12A -175.5(13) . . . . ?
C5A C4A C13A C12A 2.6(19) . . . . ?
C1A N1A C13A C4A 0.0 . . . . ?
C13" N1A C13A C4A -4(3) . . . . ?
Au1" N1A C13A C4A 178.3(6) . . . . ?
Au1A N1A C13A C4A -179.9(6) . . . . ?
C1A N1A C13A C12A 176.1(11) . . . . ?
C13" N1A C13A C12A 172(3) . . . . ?
Au1" N1A C13A C12A -5.6(10) . . . . ?
Au1A N1A C13A C12A -3.8(11) . . . . ?
C3A C2A C3" C4" -4(2) . . . . ?
C1A C2A C3" C4" 7(6) . . . . ?
C3A C4A C5A C6A 179(2) . . . . ?
C13A C4A C5A C6A 1(4) . . . . ?
C4A C5A C6A C7A -5(5) . . . . ?
C5A C6A C7A C8A -177(2) . . . . ?
C5A C6A C7A C12A 5(4) . . . . ?
C12A C7A C8A C9A 0.0 . . . . ?
C6A C7A C8A C9A -177(2) . . . . ?
C7A C8A C9A C10A 0.0 . . . . ?
C8A C9A C10A C11A 0.0 . . . . ?
C9A C10A C11A C12A 0.0 . . . . ?
C9A C10A C11A Au1A 178.8(14) . . . . ?
C10A C11A C12A C7A 0.0 . . . . ?
Au1A C11A C12A C7A -179.0(11) . . . . ?
C10A C11A C12A C13A 179.3(15) . . . . ?
Au1A C11A C12A C13A 0.2(15) . . . . ?
C8A C7A C12A C11A 0.0 . . . . ?
C6A C7A C12A C11A 178(2) . . . . ?
C8A C7A C12A C13A -179.3(15) . . . . ?
C6A C7A C12A C13A -2(2) . . . . ?
C4A C13A C12A C11A 178.3(9) . . . . ?
N1A C13A C12A C11A 2.5(16) . . . . ?
C4A C13A C12A C7A -2.5(15) . . . . ?
N1A C13A C12A C7A -178.2(9) . . . . ?
C7" C8" C9" C10" 2(7) . . . . ?
C8" C9" C10" C11" -1(7) . . . . ?
C9" C10" C11" C12" -1(7) . . . . ?
C9" C10" C11" Au1" 177(4) . . . . ?
C18' N2' C14' C15' 0.0 . . . . ?
Au1" N2' C14' C15' -170(2) . . . . ?
N2' C14' C15' C16' 0.0 . . . . ?
C14' C15' C16' C17' 0.0 . . . . ?
C15' C16' C17' C18' 0.0 . . . . ?
C16' C17' C18' N2' 0.0 . . . . ?
C14' N2' C18' C17' 0.0 . . . . ?
Au1" N2' C18' C17' 169(2) . . . . ?
C18A N2A C14A C15A 0.0 . . . . ?
Au1A N2A C14A C15A 168(2) . . . . ?
N2A C14A C15A C16A 0.0 . . . . ?
C14A C15A C16A C17A 0.0 . . . . ?
C15A C16A C17A C18A 0.0 . . . . ?
C16A C17A C18A N2A 0.0 . . . . ?
C14A N2A C18A C17A 0.0 . . . . ?
Au1A N2A C18A C17A -169(2) . . . . ?
C10" C11" C12" C13" -178(3) . . . . ?
Au1" C11" C12" C13" 4(4) . . . . ?
C10" C11" C12" C7" 1(6) . . . . ?
Au1" C11" C12" C7" -177.0(13) . . . . ?
C7" C12" C13" C4" 0.0 . . . . ?
C11" C12" C13" C4" 179(3) . . . . ?
C7" C12" C13" N1A 178.0(18) . . . . ?
C11" C12" C13" N1A -3(3) . . . . ?
C1A N1A C13" C12" -178.9(9) . . . . ?
C13A N1A C13" C12" -2(2) . . . . ?
Au1" N1A C13" C12" 0.3(16) . . . . ?
Au1A N1A C13" C12" 3(2) . . . . ?
C1A N1A C13" C4" -1.3(19) . . . . ?
C13A N1A C13" C4" 175(4) . . . . ?
Au1" N1A C13" C4" 177.9(12) . . . . ?
Au1A N1A C13" C4" -179.5(10) . . . . ?
C12" C13" C4" C5" 0.0 . . . . ?
N1A C13" C4" C5" -177(2) . . . . ?
C12" C13" C4" C3" -179(3) . . . . ?
N1A C13" C4" C3" 3(3) . . . . ?
C12" C13" C4" C2A 177.9(14) . . . . ?
N1A C13" C4" C2A 0.6(17) . . . . ?
C2A C3" C4" C5" 176.8(17) . . . . ?
C2A C3" C4" C13" -4(4) . . . . ?
C13" C4" C5" C6" 0.0 . . . . ?
C3" C4" C5" C6" 179(3) . . . . ?
C2A C4" C5" C6" -175(3) . . . . ?
C4" C5" C6" C7" 0.0 . . . . ?
C5" C6" C7" C12" 0.0 . . . . ?
C5" C6" C7" C8" -179(3) . . . . ?
C13" C12" C7" C6" 0.0 . . . . ?
C11" C12" C7" C6" -179(3) . . . . ?
C13" C12" C7" C8" 179(3) . . . . ?
C11" C12" C7" C8" 0(3) . . . . ?
C9" C8" C7" C6" 177(3) . . . . ?
C9" C8" C7" C12" -2(5) . . . . ?

_refine_diff_density_max         2.790
_refine_diff_density_min         -1.565
_refine_diff_density_rms         0.226

_shelxl_version_number           2013-3

_shelx_res_file                  
;
TITL jspl4p31 in P2(1)/c
CELL 0.71073  14.2602  20.6672  14.0329  90.000 104.380  90.000
ZERR    8.00   0.0091   0.0134   0.0088   0.000   0.010   0.000
LATT  1
SYMM -X, 0.5+Y, 0.5-Z
SFAC C H N F I Sb Au
UNIT 144 104 16 48 8 8 8
LIST 6 ! automatically inserted. Change 6 to 4 for CHECKCIF!!
TEMP -173.5

L.S. 4
BOND $h
conf
acta
FMAP 2
PLAN 30
omit  -4   0   2
omit  1   2   0
dfix 1.39 0.005 c4a c5a c5a c6a c6a c7a c2a c3"
dfix 1.39 0.05  c3" c4"  c7" c8" c8" c9" c9" c10"
dfix 1.39 0.05 c10"  c11" c11"  c12"
dfix 1.8 0.001 sb2 f9
isor 0.001 c4" n1a c4a c13"
isor c7" c3a c8a c9"
delu c4a c3a
delu c5a c4a
delu c12a c7a
delu c2a c3"
delu c5a c6a
delu c9a c10a
WGHT    0.070800   24.883600
FVAR       0.11161   0.55335
AU1   7    0.586812    0.354365    0.564953    11.00000    0.04301    0.05586 =
         0.03701   -0.00507    0.00936   -0.00211
I1    5    0.616498    0.322001    0.745786    11.00000    0.08926    0.08181 =
         0.04035    0.00201    0.01135    0.00070
C1    1    0.632944    0.446625    0.592874    11.00000    0.03411    0.05050 =
         0.05335   -0.00913    0.01360    0.00237
C2    1    0.667899    0.479166    0.680233    11.00000    0.04007    0.06876 =
         0.05656   -0.00930    0.01487    0.00153
AFIX   3
H2A   2    0.674246    0.457184    0.740961    11.00000   -1.20000
AFIX   0
N2    3    0.533467    0.260003    0.524445    11.00000    0.05224    0.06138 =
         0.03699    0.00116    0.00952   -0.00222
C3    1    0.693705    0.543600    0.679926    11.00000    0.04345    0.07354 =
         0.08435   -0.03197    0.02054   -0.00807
AFIX   3
H3A   2    0.718463    0.565359    0.740600    11.00000   -1.20000
AFIX   0
C4    1    0.684264    0.575906    0.594887    11.00000    0.05145    0.05644 =
         0.10184   -0.02110    0.03452   -0.00595
AFIX   3
H4A   2    0.703385    0.620016    0.596800    11.00000   -1.20000
AFIX   0
C5    1    0.647085    0.546430    0.503922    11.00000    0.04061    0.06131 =
         0.08111   -0.00824    0.02594   -0.00044
C6    1    0.633142    0.577423    0.409794    11.00000    0.06392    0.05314 =
         0.09392    0.00025    0.04089   -0.00022
AFIX   3
H6A   2    0.648936    0.621957    0.407505    11.00000   -1.20000
AFIX   0
C7    1    0.598834    0.545830    0.325629    11.00000    0.06177    0.06157 =
         0.08440    0.02240    0.03488    0.01272
AFIX   3
H7A   2    0.591734    0.568258    0.265158    11.00000   -1.20000
AFIX   0
C8    1    0.572498    0.479314    0.323945    11.00000    0.04639    0.05843 =
         0.05995    0.00714    0.02142    0.00415
C9    1    0.535856    0.442376    0.238741    11.00000    0.07205    0.08229 =
         0.04670    0.01288    0.02386    0.01565
AFIX   3
H9A   2    0.525987    0.461859    0.175708    11.00000   -1.20000
AFIX   0
C10   1    0.514420    0.378260    0.246549    11.00000    0.06990    0.08730 =
         0.03335    0.00028    0.00904    0.00391
AFIX   3
H10A  2    0.490591    0.352586    0.189514    11.00000   -1.20000
AFIX   0
C11   1    0.528540    0.351674    0.340435    11.00000    0.05254    0.05273 =
         0.04478   -0.00517    0.01058    0.00220
AFIX   3
H11A  2    0.512637    0.307434    0.346047    11.00000   -1.20000
AFIX   0
N1    3    0.562269    0.384470    0.420348    11.00000    0.03945    0.05155 =
         0.04188   -0.00264    0.01135    0.00174
C12   1    0.584636    0.447979    0.413777    11.00000    0.03476    0.05760 =
         0.05072   -0.00407    0.01678    0.00986
C13   1    0.621627    0.480568    0.504877    11.00000    0.03660    0.05235 =
         0.06388   -0.01575    0.02223   -0.00144
C14   1    0.441645    0.247129    0.511056    11.00000    0.04959    0.06448 =
         0.08457    0.00484   -0.01090   -0.00119
AFIX   3
H14A  2    0.399239    0.280618    0.520554    11.00000   -1.20000
AFIX   0
C15   1    0.404623    0.187633    0.484091    11.00000    0.09089    0.07545 =
         0.06422    0.01388   -0.01904   -0.02979
AFIX   3
H15A  2    0.337340    0.179821    0.475118    11.00000   -1.20000
AFIX   0
C16   1    0.464177    0.139166    0.469920    11.00000    0.15968    0.06684 =
         0.04290   -0.01144    0.03327   -0.02994
AFIX   3
H16A  2    0.439227    0.097500    0.448986    11.00000   -1.20000
AFIX   0
C17   1    0.559869    0.151910    0.486361    11.00000    0.15704    0.06770 =
         0.12264   -0.01111    0.09617    0.00246
AFIX   3
H17A  2    0.604115    0.118814    0.479910    11.00000   -1.20000
AFIX   0
C18   1    0.591108    0.212137    0.512041    11.00000    0.09121    0.06734 =
         0.09821   -0.01899    0.05477   -0.00687
AFIX   3
H18A  2    0.658212    0.220975    0.521869    11.00000   -1.20000
AFIX   0
SB1   6    0.245884    0.246168    0.214439    11.00000    0.08111    0.06864 =
         0.05508   -0.00191    0.01230    0.01286
F1    4    0.266163    0.161608    0.253991    11.00000    0.12824    0.06765 =
         0.06374    0.00524    0.00313    0.00709
F2    4    0.253702    0.223962    0.087093    11.00000    0.11623    0.08850 =
         0.06886    0.00049    0.02832    0.01526
F3    4    0.230945    0.266880    0.338620    11.00000    0.13206    0.10908 =
         0.06119   -0.01366    0.01605    0.02785
F4    4    0.114702    0.228058    0.173036    11.00000    0.08186    0.24207 =
         0.07417    0.01659    0.00190    0.04017
F5    4    0.375443    0.259275    0.252181    11.00000    0.10265    0.18333 =
         0.12910    0.01844    0.01873   -0.05195
F6    4    0.227195    0.330573    0.176274    11.00000    0.34315    0.06869 =
         0.08569   -0.00059    0.01629    0.04923
SB2   6    0.243521    0.496886   -0.017923    11.00000    0.13026    0.10573 =
         0.05649   -0.01251    0.01975    0.02973
F7    4    0.330443    0.500062   -0.088457    11.00000    0.11358    0.17968 =
         0.18369    0.01925    0.06521    0.03309
F8    4    0.270954    0.417607    0.026412    11.00000    0.19775    0.10989 =
         0.34808    0.05706    0.12832    0.04599
F9    4    0.222333    0.580152   -0.054564    11.00000    0.31952    0.18268 =
         0.57167    0.15918    0.33531    0.11302
PART   1
F10   4    0.183655    0.499703    0.081421    21.00000    0.16213    0.10974 =
         0.07074    0.01408    0.04754    0.04076
F11   4    0.144050    0.505288   -0.102159    21.00000    0.05352    0.60401 =
         0.05094    0.02763   -0.00439    0.08250
F12   4    0.369097    0.511458    0.078644    21.00000    0.10695    0.13346 =
         0.08940    0.00869   -0.01984   -0.01623
PART   2
F10'  4    0.109596    0.494887    0.008550   -21.00000    0.11212    0.18185 =
         0.21516   -0.03123    0.08138   -0.00761
F11'  4    0.167181    0.447004   -0.128873   -21.00000    0.16271    0.21180 =
         0.14937   -0.09771    0.04168   -0.05972
F12'  4    0.277903    0.551316    0.078201   -21.00000    0.09103    0.09042 =
         0.05419   -0.00529    0.00917   -0.00363
PART   1
AU1A  7    0.102731    0.634029    0.327476    21.00000    0.04612    0.07648 =
         0.06646   -0.01585    0.01419    0.00813
PART   2
AU1"  7    0.104706    0.619653    0.359269   -21.00000    0.04773    0.10630 =
         0.05162   -0.00429    0.00705    0.01890
PART   1
I1A   5    0.134752    0.755951    0.324471    21.00000    0.08108    0.09308 =
         0.16181   -0.03645    0.06087   -0.02025
PART   2
I1"   5    0.143879    0.739828    0.400180   -21.00000    0.08824    0.10987 =
         0.15025   -0.04708    0.00028   -0.00346
AFIX  66
PART   0
N1A   3    0.080328    0.534964    0.332821    11.00000    0.06495    0.06679 =
         0.06511    0.00031    0.01625    0.00089
C1A   1    0.047368    0.493472    0.253617    11.00000    0.04518    0.07234 =
         0.11082    0.01732   -0.00230    0.01100
AFIX   3
H1AA  2    0.032399    0.509940    0.188376    11.00000   -1.20000
AFIX  65
C2A   1    0.036315    0.427886    0.269870    11.00000    0.05300    0.10033 =
         0.22818   -0.01715   -0.01072   -0.00068
AFIX   3
H2AA  2    0.013545    0.399230    0.215162    11.00000   -1.20000
AFIX  65
PART   1
C3A   1    0.058221    0.403790    0.365327    21.00000    0.03522    0.03606 =
         0.15640   -0.01262   -0.01596    0.00029
AFIX   3
H3AA  2    0.050665    0.358962    0.376435    21.00000   -1.20000
AFIX  65
C4A   1    0.091180    0.445280    0.444531    21.00000    0.07375    0.07403 =
         0.07429    0.00003    0.01837    0.00020
C13A  1    0.102234    0.510867    0.428280    21.00000    0.02777    0.11879 =
         0.05070    0.01240    0.00116    0.03149
AFIX   0
PART   2
C3"   1    0.047522    0.375383    0.333297   -21.00000    0.05402    0.10139 =
         0.19565   -0.03389   -0.01746   -0.00606
AFIX   3
H3"A  2    0.038656    0.329857    0.327724   -21.00000   -1.20000
AFIX   0
PART   1
C5A   1    0.120531    0.432841    0.545169    21.00000    0.08336    0.12771 =
         0.09476    0.03535    0.02497    0.06291
AFIX   3
H5AA  2    0.117308    0.389106    0.564953    21.00000   -1.20000
AFIX   0
C6A   1    0.153988    0.477816    0.619688    21.00000    0.04490    0.18487 =
         0.05621    0.03326    0.01029    0.04671
AFIX   3
H6AA  2    0.166602    0.463935    0.686202    21.00000   -1.20000
AFIX  66
C7A   1    0.169584    0.542396    0.600181    21.00000    0.03624    0.17606 =
         0.07580   -0.00487    0.00409    0.03142
C8A   1    0.206462    0.588890    0.671171    21.00000    0.02949    0.21927 =
         0.08216   -0.03767    0.00065    0.01926
AFIX   3
H8AA  2    0.225534    0.577051    0.738647    21.00000   -1.20000
AFIX  65
C9A   1    0.215433    0.652706    0.643435    21.00000    0.03919    0.22782 =
         0.10912   -0.09503    0.02227   -0.01191
AFIX   3
H9AA  2    0.240638    0.684483    0.691954    21.00000   -1.20000
AFIX  65
C10A  1    0.187525    0.670029    0.544708    21.00000    0.03749    0.15287 =
         0.12493   -0.06779    0.00013    0.01900
AFIX   3
H10B  2    0.193658    0.713644    0.525750    21.00000   -1.20000
AFIX  65
C11A  1    0.150648    0.623535    0.473717    21.00000    0.01942    0.06899 =
         0.09572   -0.03144    0.01482    0.00854
C12A  1    0.141676    0.559719    0.501452    21.00000    0.03556    0.08380 =
         0.05458   -0.04338    0.00101    0.01107
AFIX   0
PART   2
C8"   1    0.176315    0.523214    0.673804   -21.00000    0.05170    0.21544 =
         0.05879    0.01813    0.00741    0.07688
AFIX   3
H8"A  2    0.185946    0.501172    0.734876   -21.00000   -1.20000
AFIX   0
C9"   1    0.196007    0.590180    0.673620   -21.00000    0.10921    0.19663 =
         0.04254   -0.05379   -0.00619    0.06235
AFIX   3
H9"A  2    0.220860    0.612358    0.733907   -21.00000   -1.20000
AFIX   0
C10"  1    0.178357    0.624892    0.581416   -21.00000    0.09461    0.20898 =
         0.07244   -0.04653   -0.00844    0.10445
AFIX   3
H10C  2    0.190361    0.670016    0.579266   -21.00000   -1.20000
AFIX   0
C11"  1    0.144345    0.590562    0.498872   -21.00000    0.05638    0.07422 =
         0.07110   -0.04752   -0.00972    0.02230
AFIX  66
PART   2
N2'   3    0.051223    0.641915    0.207911   -21.00000    0.04247    0.07433 =
         0.06888    0.03271    0.02738    0.01607
C14'  1    0.111429    0.633044    0.144821   -21.00000    0.08971    0.05395 =
         0.07397    0.02770    0.06430    0.03679
AFIX   3
H14B  2    0.171100    0.610705    0.167011   -21.00000   -1.20000
AFIX  65
C15'  1    0.084329    0.656854    0.049268   -21.00000    0.08114    0.09205 =
         0.03925    0.01473    0.01527    0.03821
AFIX   3
H15B  2    0.125478    0.650789    0.006148   -21.00000   -1.20000
AFIX  65
C16'  1   -0.002979    0.689535    0.016804   -21.00000    0.06604    0.05666 =
         0.09326    0.01065    0.00888   -0.00138
AFIX   3
H16B  2   -0.021497    0.705806   -0.048503   -21.00000   -1.20000
AFIX  65
C17'  1   -0.063186    0.698406    0.079893   -21.00000    0.06827    0.05598 =
         0.10410    0.01744    0.01718    0.00025
AFIX   3
H17B  2   -0.122855    0.720742    0.057703   -21.00000   -1.20000
AFIX  65
C18'  1   -0.036086    0.674597    0.175446   -21.00000    0.05791    0.21864 =
         0.15522    0.05958    0.00441    0.00644
AFIX   3
H18B  2   -0.077238    0.680660    0.218563   -21.00000   -1.20000
AFIX  66
PART   1
N2A   3    0.052468    0.646900    0.176457    21.00000    0.11700    0.08595 =
         0.07343    0.00986    0.03269    0.02239
C14A  1    0.100287    0.626305    0.106820    21.00000    0.11648    0.20583 =
         0.07464    0.01218    0.03408    0.07680
AFIX   3
H14C  2    0.165681    0.612299    0.127034    21.00000   -1.20000
AFIX  65
C15A  1    0.052426    0.626210    0.007610    21.00000    0.16578    0.23258 =
         0.05708    0.01236    0.03898    0.10255
AFIX   3
H15C  2    0.085111    0.612137   -0.039983    21.00000   -1.20000
AFIX  65
C16A  1   -0.043253    0.646710   -0.021963    21.00000    0.18725    0.20967 =
         0.08837    0.06390    0.07321    0.15170
AFIX   3
H16C  2   -0.075963    0.646644   -0.089769    21.00000   -1.20000
AFIX  65
C17A  1   -0.091073    0.667305    0.047673    21.00000    0.10672    0.10026 =
         0.08659    0.00480    0.02755    0.03205
AFIX   3
H17C  2   -0.156467    0.681311    0.027458    21.00000   -1.20000
AFIX  65
C18A  1   -0.043213    0.667401    0.146883    21.00000    0.05763    0.13399 =
         0.12810    0.03246    0.05754    0.04183
AFIX   3
H18C  2   -0.075897    0.681475    0.194476    21.00000   -1.20000
AFIX  66
part 2
C12"  1    0.125625    0.520869    0.496192   -21.00000    0.02496    0.09845 =
         0.05045   -0.00278    0.00153    0.03065
C13"  1    0.093457    0.487158    0.408426   -21.00000    0.08328    0.08346 =
         0.08345   -0.00009    0.02078    0.00007
C4"   1    0.078361    0.420760    0.409887   -21.00000    0.04930    0.04939 =
         0.04956   -0.00020    0.01224    0.00026
C5"   1    0.095433    0.388071    0.499114   -21.00000    0.06913    0.11384 =
         0.12485    0.04032    0.04642    0.05841
AFIX   3
H5"A  2    0.085117    0.342691    0.500112   -21.00000   -1.20000
AFIX  65
C6"   1    0.127601    0.421781    0.586882   -21.00000    0.04176    0.14906 =
         0.08629    0.08097    0.03037    0.04401
AFIX   3
H6"A  2    0.139269    0.399441    0.647866   -21.00000   -1.20000
AFIX  65
C7"   1    0.142698    0.488180    0.585422   -21.00000    0.06059    0.27140 =
         0.04204    0.03838    0.02237    0.08536
PART   0

AFIX   0
HKLF 4

REM  jspl4p31 in P2(1)/c
REM R1 =  0.0598 for    7084 Fo > 4sig(Fo)  and  0.0875 for all   10037 data
REM    662 parameters refined using     65 restraints

END

WGHT      0.0708     24.8704

REM Highest difference peak  2.790,  deepest hole -1.565,  1-sigma level  0.226
Q1    1   0.2986  0.2507  0.2081  11.00000  0.05    2.79
Q2    1   0.2847  0.5295 -0.0190  11.00000  0.05    2.58
Q3    1   0.6406  0.3580  0.5541  11.00000  0.05    2.50
Q4    1   0.1969  0.5042 -0.0440  11.00000  0.05    2.48
Q5    1   0.0785  0.5822  0.3464  11.00000  0.05    2.34
Q6    1   0.2458  0.4821 -0.0064  11.00000  0.05    2.21
Q7    1   0.5279  0.3576  0.5584  11.00000  0.05    2.17
Q8    1   0.5678  0.3895  0.5441  11.00000  0.05    2.04
Q9    1   0.1628  0.6304  0.3412  11.00000  0.05    1.95
Q10   1   0.5621  0.3261  0.5389  11.00000  0.05    1.85
Q11   1   0.0734  0.5080  0.3305  11.00000  0.05    1.63
Q12   1   0.2251  0.2776  0.2199  11.00000  0.05    1.63
Q13   1   0.5967  0.3391  0.6050  11.00000  0.05    1.55
Q14   1   0.0435  0.6384  0.3271  11.00000  0.05    1.55
Q15   1   0.2211  0.2313  0.1899  11.00000  0.05    1.39
Q16   1   0.2387  0.2322  0.2569  11.00000  0.05    1.37
Q17   1   0.6828  0.3212  0.7398  11.00000  0.05    1.34
Q18   1   0.1131  0.6591  0.3155  11.00000  0.05    1.34
Q19   1   0.1763  0.7375  0.3603  11.00000  0.05    1.30
Q20   1   0.6650  0.3488  0.7367  11.00000  0.05    1.15
Q21   1   0.5848  0.2860  0.7117  11.00000  0.05    1.03
Q22   1   0.1456  0.6884  0.4535  11.00000  0.05    1.00
Q23   1   0.6668  0.2902  0.7709  11.00000  0.05    0.93
Q24   1   0.1219  0.7364  0.2800  11.00000  0.05    0.92
Q25   1   0.1005  0.4610  0.4710  11.00000  0.05    0.89
Q26   1   0.0473  0.3895  0.3064  11.00000  0.05    0.88
Q27   1   0.0334  0.4237  0.2310  11.00000  0.05    0.83
Q28   1   0.1694  0.2408  0.2317  11.00000  0.05    0.78
Q29   1   0.1335  0.6099  0.4212  11.00000  0.05    0.76
Q30   1   0.5774  0.6112  0.4050  11.00000  0.05    0.76
;
_shelx_res_checksum              11292
